# Supplementary material for: Beyond the Ivory Tower: Perception of academic global surgery by surgeons in low- and middle-income countries
Source: PLOS Glob Public Health. 2024 Mar 14;4(3):e0002979. doi: 10.1371/journal.pgph.0002979 (PMC10939292; doi:10.1371/journal.pgph.0002979)
Supplement: S1 Data — (CSV) [file pgph.0002979.s003.csv]

record_id	consent1	lmic	country	age	gender	gender_others	medical	medical_students___1	medical_students___2	medical_students___3	medical_students2	medical_students3	medical_students4	medical_resident	medical_specialist_2	interest	interest_others	setting	setting_rural	grown	grown_where	gs_2	gs_term_3___1	gs_term_3___2	gs_term_3___3	gs_term_3___4	gs_term_3___5	gs_term_3___6	gs_term_other_3_d5b188	gs_res1_731e80	gs_res2_769892	gs_res3_e6aae4	gs_res4_b45818	gs_res5_f9f9a7	gs_res6_c2753f	gs_res7_51976b	gs_res8_b6251b	gs_part_2_a523e6___1	gs_part_2_a523e6___2	gs_part_2_a523e6___3	gs_part_2_a523e6___4	gs_part_2_a523e6___5	gs_part_2_a523e6___6	gs_part_2_a523e6___7	gs_no_res2_2b8fdc	gs_no_res3_3eafa2	gs_no_res4_eb860c	gs_no_res7_0710d7	singleq2
1189	Yes	Yes	Afghanistan	28	Man		Resident/Registrar/Trainee	Unchecked	Unchecked	Unchecked				Senior	Afghanistan	Neurosurgery		Urban	5	Urban	Afghanistan	Yes	Checked	Checked	Unchecked	Unchecked	Unchecked	Unchecked		Disagree	Disagree	Disagree	Agree	Disagree	Disagree	Agree	Agree	Checked	Checked	Checked	Checked	Checked	Checked	Checked	Disagree	I don't know/unsure	Disagree	Agree	No
1725	Yes	Yes	Afghanistan	39	Man		Specialist/Consultant									General surgery		Urban	13	Urban	Afghanistan	Yes	Checked	Unchecked	Checked	Unchecked	Unchecked	Unchecked		Agree	Disagree	Agree	I don't know/ unsure	Agree	I don't know/ unsure	Disagree	Disagree	Checked	Checked	Unchecked	Unchecked	Checked	Unchecked	Unchecked	Agree	Agree	Agree	Agree	Yes
1372	Yes	Yes	Afghanistan	37	Man		Specialist/Consultant									Neurosurgery		Urban	10	Urban	Afghanistan	Yes	Unchecked	Unchecked	Checked	Checked	Unchecked	Unchecked		Agree	I don't know/ unsure	Agree	Agree	Agree	I don't know/ unsure	Agree	Agree	Unchecked	Unchecked	Unchecked	Unchecked	Unchecked	Unchecked	Unchecked	I don't know/unsure	Agree	Agree	Agree	No
1690	Yes	Yes	Afghanistan	27	Man		Resident/Registrar/Trainee	Unchecked	Unchecked	Unchecked				Junior	Afghanistan	Dental surgery/ OMF		Rural	6				Unchecked	Unchecked	Unchecked	Unchecked	Unchecked	Unchecked										Unchecked	Unchecked	Unchecked	Unchecked	Unchecked	Unchecked	Unchecked
1626	Yes	Yes	Afghanistan	52	Man		Specialist/Consultant									Ophthalmologic surgery		Urban	22	Urban	Afghanistan	No	Unchecked	Unchecked	Unchecked	Unchecked	Unchecked	Unchecked										Unchecked	Unchecked	Unchecked	Unchecked	Unchecked	Unchecked	Unchecked	Agree	Agree	Disagree	Disagree	No
2549	Yes	Yes	Algeria	46	Man		Specialist/Consultant									Surgical oncology		Both	12	Urban	Algeria	No	Unchecked	Unchecked	Unchecked	Unchecked	Unchecked	Unchecked										Unchecked	Unchecked	Unchecked	Unchecked	Unchecked	Unchecked	Unchecked	Agree	Agree	Disagree	Disagree	No
2518	Yes	Yes	Algeria	32	Woman		Resident/Registrar/Trainee	Unchecked	Unchecked	Unchecked				Senior	Algeria	General surgery		Urban	4	Urban	France	No	Unchecked	Unchecked	Unchecked	Unchecked	Unchecked	Unchecked										Unchecked	Unchecked	Unchecked	Unchecked	Unchecked	Unchecked	Unchecked	Agree	Agree	Agree	Agree	No
2550	Yes	Yes	Algeria	46	Man		Specialist/Consultant									Surgical oncology		Both	12	Urban	Algeria	No	Unchecked	Unchecked	Unchecked	Unchecked	Unchecked	Unchecked										Unchecked	Unchecked	Unchecked	Unchecked	Unchecked	Unchecked	Unchecked	Agree	Agree	Disagree	Disagree	No
1523	Yes	Yes	Algeria	38	Man		Specialist/Consultant									Neurosurgery		Urban	8	Urban	Algeria	Yes	Unchecked	Unchecked	Unchecked	Checked	Unchecked	Unchecked		Agree	Agree	Agree	Agree	Agree	Agree	Agree	Agree	Unchecked	Unchecked	Unchecked	Unchecked	Checked	Unchecked	Unchecked	Agree	Agree	Agree	Agree	No
2570	Yes	Yes	Algeria	41	Man		Specialist/Consultant									General surgery		Urban	10	Urban	Algeria	Yes	Checked	Unchecked	Checked	Unchecked	Unchecked	Unchecked		Agree	Disagree	Disagree	Agree	I don't know/ unsure	I don't know/ unsure	I don't know/ unsure	I don't know/ unsure	Checked	Checked	Checked	Checked	Checked	Unchecked	Unchecked	Agree	Disagree	I don't know/unsure	I don't know/unsure	No
2596	Yes	Yes	Algeria	46	Man		Specialist/Consultant									Urology		Both	16	Urban	Algeria	No	Unchecked	Unchecked	Unchecked	Unchecked	Unchecked	Unchecked										Unchecked	Unchecked	Unchecked	Unchecked	Unchecked	Unchecked	Unchecked	Disagree	Agree	Disagree	Disagree	No
2774	Yes	Yes	Algeria	30	Man		Resident/Registrar/Trainee	Unchecked	Unchecked	Unchecked				Senior	Algeria	General surgery		Urban	5	Urban	Algeria	No	Unchecked	Unchecked	Unchecked	Unchecked	Unchecked	Unchecked										Unchecked	Unchecked	Unchecked	Unchecked	Unchecked	Unchecked	Unchecked	Agree	Agree	Disagree	Disagree	No
2519	Yes	Yes	Algeria	45	Man		Specialist/Consultant									General surgery		Urban	13	Urban	Algeria	Yes	Checked	Unchecked	Checked	Checked	Unchecked	Unchecked		I don't know/ unsure	Disagree	Disagree	Agree	Agree	Agree	Agree	Agree	Checked	Checked	Unchecked	Checked	Checked	Unchecked	Unchecked	Disagree	Agree	I don't know/unsure	Agree	No
2573	Yes	Yes	Algeria	37	Man		Specialist/Consultant									Neurosurgery		Urban	6	Urban	Algeria	Yes	Checked	Checked	Unchecked	Unchecked	Unchecked	Unchecked		Agree	Agree	Agree	Agree	Agree	Agree	Agree	Agree	Unchecked	Unchecked	Unchecked	Checked	Checked	Unchecked	Unchecked	Disagree	Agree	Agree	Agree	No
1663	Yes	Yes	Algeria	28	Woman		Resident/Registrar/Trainee	Unchecked	Unchecked	Unchecked				Junior	Algeria	Obstetrics		Urban	2	Urban	Algeria	Yes	Checked	Unchecked	Unchecked	Checked	Unchecked	Unchecked		Agree	I don't know/ unsure	I don't know/ unsure	I don't know/ unsure	Agree	Disagree	I don't know/ unsure	Disagree	Checked	Checked	Unchecked	Checked	Checked	Checked	Checked	Agree	I don't know/unsure	I don't know/unsure	Agree	No
2810	Yes	Yes	Algeria	44	Man		Specialist/Consultant									Surgical oncology		Urban	15	Rural	Algeria	No	Unchecked	Unchecked	Unchecked	Unchecked	Unchecked	Unchecked										Unchecked	Unchecked	Unchecked	Unchecked	Unchecked	Unchecked	Unchecked		Agree	Agree	Agree	Yes
1535	Yes	Yes	Algeria	43	Man		Specialist/Consultant									General surgery		Urban	12	Both	Algeria	Yes	Checked	Unchecked	Unchecked	Checked	Unchecked	Unchecked		Agree	Disagree	I don't know/ unsure	Agree	I don't know/ unsure	Disagree	Agree	Agree	Checked	Checked	Checked	Checked	Unchecked	Unchecked	Unchecked	I don't know/unsure	Agree	Agree	Agree	No
2521	Yes	Yes	Algeria	32	Man		Specialist/Consultant									General surgery		Urban	31	Urban	Algeria	Yes	Unchecked	Unchecked	Unchecked	Checked	Checked	Unchecked		I don't know/ unsure	I don't know/ unsure	Disagree	Agree	Disagree	Agree	Disagree	I don't know/ unsure	Checked	Checked	Checked	Checked	Unchecked	Unchecked	Unchecked	Agree	I don't know/unsure	Agree	Disagree	No
2569	Yes	Yes	Algeria	41	Man		Specialist/Consultant									General surgery		Urban		Urban		No	Unchecked	Unchecked	Unchecked	Unchecked	Unchecked	Unchecked										Unchecked	Unchecked	Unchecked	Unchecked	Unchecked	Unchecked	Unchecked	Agree	Disagree	Disagree	Disagree	No
2525	Yes	Yes	Algeria	28	Man		Resident/Registrar/Trainee	Unchecked	Unchecked	Unchecked				Junior	Algeria	Orthopaedic surgery		Urban		Urban	Algeria	Yes	Unchecked	Unchecked	Unchecked	Checked	Unchecked	Unchecked		Agree	Agree	I don't know/ unsure	Disagree	Disagree	Agree	Agree	Agree	Checked	Unchecked	Unchecked	Checked	Checked	Checked	Unchecked	Agree	I don't know/unsure	Agree	Agree	No
697	Yes	Yes	Angola	28	Man		Fellow									Obstetrics		Rural	5	Both	Angola	Yes	Unchecked	Unchecked	Unchecked	Checked	Unchecked	Unchecked		I don't know/ unsure	Agree	Disagree	Agree	Agree	Disagree	I don't know/ unsure	I don't know/ unsure	Checked	Checked	Unchecked	Checked	Checked	Unchecked	Unchecked	Agree	Disagree	Disagree	Agree	No
2812	Yes	Yes	Argentina	54	Man		Specialist/Consultant									Orthopaedic surgery		Both	30	Both	Argentina	No	Unchecked	Unchecked	Unchecked	Unchecked	Unchecked	Unchecked										Unchecked	Unchecked	Unchecked	Unchecked	Unchecked	Unchecked	Unchecked	Agree	Agree	Agree	Agree	No
1864	Yes	Yes	Argentina	24	Woman		Resident/Registrar/Trainee	Unchecked	Unchecked	Unchecked				Junior	Argentina	General surgery		Urban		Urban	Argentina	No	Unchecked	Unchecked	Unchecked	Unchecked	Unchecked	Unchecked										Unchecked	Unchecked	Unchecked	Unchecked	Unchecked	Unchecked	Unchecked	Agree	Agree	Disagree	Disagree	No
2796	Yes	Yes	Argentina	54	Man		Specialist/Consultant									Orthopaedic surgery		Both	30	Both	Argentina	No	Unchecked	Unchecked	Unchecked	Unchecked	Unchecked	Unchecked										Unchecked	Unchecked	Unchecked	Unchecked	Unchecked	Unchecked	Unchecked	Agree	Agree	Agree	Agree	No
2797	Yes	Yes	Argentina	58	Man		Specialist/Consultant									Trauma surgery		Urban	25	Urban	Argentina	Yes	Unchecked	Unchecked	Checked	Unchecked	Unchecked	Unchecked		Disagree	Agree	Agree	Agree	Agree	Agree	Agree		Unchecked	Unchecked	Unchecked	Unchecked	Checked	Unchecked	Unchecked	Agree	Agree	Disagree	Disagree	No
2801	Yes	Yes	Argentina	40	Man		Specialist/Consultant									Trauma surgery		Urban	5	Urban	Bolivia	No	Unchecked	Unchecked	Unchecked	Unchecked	Unchecked	Unchecked										Unchecked	Unchecked	Unchecked	Unchecked	Unchecked	Unchecked	Unchecked	Disagree	Disagree	Disagree	I don't know/unsure	No
2795	Yes	Yes	Argentina		Man		Specialist/Consultant									Orthopaedic surgery		Urban	25	Urban		No	Unchecked	Unchecked	Unchecked	Unchecked	Unchecked	Unchecked										Unchecked	Unchecked	Unchecked	Unchecked	Unchecked	Unchecked	Unchecked	I don't know/unsure		Disagree	Disagree	Yes
2794	Yes	Yes	Argentina	37	Man		Specialist/Consultant									Orthopaedic surgery		Urban	10	Urban	Argentina	No	Unchecked	Unchecked	Unchecked	Unchecked	Unchecked	Unchecked										Unchecked	Unchecked	Unchecked	Unchecked	Unchecked	Unchecked	Unchecked	Agree	Agree	Agree	Disagree	No
2055	Yes	Yes	Argentina	29	Woman		Resident/Registrar/Trainee	Unchecked	Unchecked	Unchecked				Junior	Argentina	Ophthalmologic surgery		Urban	3	Both	Argentina	Yes	Unchecked	Unchecked	Unchecked	Checked	Unchecked	Unchecked		Agree	Disagree	Disagree	Agree	Agree	Agree	Disagree	Agree	Checked	Checked	Checked	Unchecked	Checked	Checked	Checked	Agree	Disagree	Disagree	Agree	Yes
2798	Yes	Yes	Argentina	38	Man		Resident/Registrar/Trainee	Unchecked	Unchecked	Unchecked				Junior	Argentina	Trauma surgery		Rural		Rural	Argentina	Yes	Checked	Unchecked	Unchecked	Unchecked	Unchecked	Unchecked		Agree	Agree	Agree	Agree	Agree	Agree	Agree	Agree	Unchecked	Unchecked	Unchecked	Unchecked	Checked	Unchecked	Unchecked	Agree	Agree	Agree	Agree	Yes
2815	Yes	Yes	Bangladesh	30	Man		Resident/Registrar/Trainee	Unchecked	Unchecked	Unchecked				Junior	Bangladesh	Surgical oncology		Urban	4	Urban	Bangladesh	Yes	Checked	Unchecked	Checked	Unchecked	Unchecked	Unchecked		I don't know/ unsure	I don't know/ unsure	Disagree	I don't know/ unsure	Agree	Agree	Disagree	Agree	Unchecked	Unchecked	Unchecked	Unchecked	Checked	Unchecked	Unchecked	Agree	Agree	Agree	Agree	Yes
658	Yes	Yes	Bangladesh	26	Man		Fellow									Otolaryngology surgery		Both	5	Both	Bangladesh	No	Unchecked	Unchecked	Unchecked	Unchecked	Unchecked	Unchecked										Unchecked	Unchecked	Unchecked	Unchecked	Unchecked	Unchecked	Unchecked	Agree	Agree	Agree	Agree	Yes
785	Yes	Yes	Benin	27	Woman		Resident/Registrar/Trainee	Unchecked	Unchecked	Unchecked				Senior	Benin	Anaesthesia/ Critical Care/ Intensivist		N/A - Student		Both	Benin	No	Unchecked	Unchecked	Unchecked	Unchecked	Unchecked	Unchecked										Unchecked	Unchecked	Unchecked	Unchecked	Unchecked	Unchecked	Unchecked	Agree	I don't know/unsure	Agree	Agree	No
858	Yes	Yes	Benin	24	Woman		Resident/Registrar/Trainee	Unchecked	Unchecked	Unchecked				Senior	Benin	Gynecology		Urban	7	Urban	Benin	Yes	Unchecked	Checked	Unchecked	Checked	Unchecked	Unchecked		Disagree	Agree	Disagree	Agree	Agree	I don't know/ unsure	Agree	Agree	Unchecked	Checked	Unchecked	Checked	Unchecked	Unchecked	Unchecked	Agree	Agree	Disagree	Disagree	No
33	Yes	Yes	Benin	25	Woman		Resident/Registrar/Trainee	Unchecked	Unchecked	Unchecked				Junior	Benin	Gynecology		Rural	1	Rural	Benin	No	Unchecked	Unchecked	Unchecked	Unchecked	Unchecked	Unchecked										Unchecked	Unchecked	Unchecked	Unchecked	Unchecked	Unchecked	Unchecked	Agree	I don't know/unsure	Agree	Disagree	No
1260	Yes	Yes	Benin	27	Man		Medical Graduate (not started post-graduate training)	Unchecked	Checked	Unchecked	Yes	Benin	More than 2			Trauma surgery		Urban	5	Urban	Benin	Yes	Unchecked	Unchecked	Unchecked	Checked	Unchecked	Unchecked		Agree	Agree	Agree	Agree	Agree	Agree	Agree	Agree	Checked	Unchecked	Unchecked	Unchecked	Unchecked	Unchecked	Unchecked	Agree	Agree	Agree	Agree	Yes
2877	Yes	Yes	Brazil	26	Woman		Resident/Registrar/Trainee	Unchecked	Unchecked	Unchecked				Junior	Brazil	Anaesthesia/ Critical Care/ Intensivist		Urban	2	Urban	Brazil	Yes	Unchecked	Checked	Unchecked	Checked	Unchecked	Unchecked		Agree	Disagree	Agree	Disagree	Disagree	Disagree	Agree	Agree	Checked	Checked	Checked	Checked	Checked	Checked	Checked	Agree	Disagree	Disagree	Agree	No
2875	Yes	Yes	Brazil	49	Man		Specialist/Consultant									Surgical oncology		Both	9	Urban	Brazil	No	Unchecked	Unchecked	Unchecked	Unchecked	Unchecked	Unchecked										Unchecked	Unchecked	Unchecked	Unchecked	Unchecked	Unchecked	Unchecked	Agree	Disagree	Disagree	Agree	No
2878	Yes	Yes	Brazil	28	Woman		Resident/Registrar/Trainee	Unchecked	Unchecked	Unchecked				Junior	Brazil	General surgery		Urban	1	Urban	Brazil	Yes	Unchecked	Checked	Unchecked	Unchecked	Unchecked	Unchecked		I don't know/ unsure	Disagree	Disagree	Agree	Agree	Agree	Agree	Agree	Unchecked	Checked	Unchecked	Checked	Checked	Checked	Unchecked	Agree	I don't know/unsure	Disagree	Agree	No
2876	Yes	Yes	Brazil	51	Woman		Specialist/Consultant									Dental surgery/ OMF		Urban	29	Urban	Brazil	Yes	Checked	Unchecked	Unchecked	Unchecked	Unchecked	Unchecked		Agree	Disagree	Agree	Agree	Disagree	Agree	Agree	Agree	Unchecked	Unchecked	Unchecked	Unchecked	Unchecked	Checked	Unchecked	Agree	Agree	Disagree	Agree	No
2539	Yes	Yes	Brazil	42	Man		Specialist/Consultant									Trauma surgery		Urban	11	Urban	Brazil	Yes	Unchecked	Unchecked	Unchecked	Unchecked	Unchecked	Checked	By meeting PGSSC here in Amazonas, Brasil	Agree	Disagree	Disagree	Disagree	Disagree	Disagree	Agree	Disagree	Checked	Checked	Checked	Unchecked	Checked	Unchecked	Unchecked	Agree	Agree	Disagree	I don't know/unsure	No
2870	Yes	Yes	Brazil	36	Man		Specialist/Consultant									Urology		Urban	3	Urban	Brazil	No	Unchecked	Unchecked	Unchecked	Unchecked	Unchecked	Unchecked										Unchecked	Unchecked	Unchecked	Unchecked	Unchecked	Unchecked	Unchecked	Agree	I don't know/unsure	Disagree	Agree	No
302	Yes	Yes	Brazil	27	Woman		Resident/Registrar/Trainee	Unchecked	Unchecked	Unchecked				Senior	Brazil	General surgery		Urban	2	Urban	Brazil	Yes	Checked	Checked	Unchecked	Checked	Unchecked	Unchecked		Agree	Disagree	Agree	Disagree	Agree	Disagree	Agree	Disagree	Checked	Checked	Checked	Unchecked	Checked	Checked	Checked	Agree	Agree	Disagree	Agree	No
1967	Yes	Yes	Bulgaria	27	Man		Resident/Registrar/Trainee	Unchecked	Unchecked	Unchecked				Junior	Bulgaria	Plastic surgery		Urban	2	Urban	Bulgaria	Yes	Unchecked	Unchecked	Unchecked	Checked	Unchecked	Unchecked		Agree	Disagree	Agree	Agree	Disagree	Disagree	Disagree	Disagree	Checked	Checked	Checked	Checked	Checked	Unchecked	Unchecked	Agree	Agree	Agree	Disagree	No
1968	Yes	Yes	Bulgaria	44	Man		Specialist/Consultant									General surgery		Urban	12	Urban		No	Unchecked	Unchecked	Unchecked	Unchecked	Unchecked	Unchecked										Unchecked	Unchecked	Unchecked	Unchecked	Unchecked	Unchecked	Unchecked	Agree	I don't know/unsure	Disagree	Agree	No
2375	Yes	Yes	Burundi	29	Man		Resident/Registrar/Trainee	Unchecked	Unchecked	Unchecked				Junior	Burundi	Obstetrics		Urban	5	Urban	Burundi	Yes	Unchecked	Unchecked	Unchecked	Checked	Unchecked	Unchecked		Agree	Agree	I don't know/ unsure	I don't know/ unsure	I don't know/ unsure	Disagree	Agree	Agree	Checked	Unchecked	Unchecked	Unchecked	Checked	Checked	Unchecked	Agree	Agree	Agree	Agree	No
2345	Yes	Yes	Burundi	33	Man		Resident/Registrar/Trainee	Unchecked	Unchecked	Unchecked				Junior	Burundi	General surgery		Urban		Urban	Burundi	Yes	Unchecked	Unchecked	Checked	Unchecked	Unchecked	Unchecked		Agree	Disagree	Agree	Agree	Disagree	Agree	Agree	Agree	Checked	Checked	Unchecked	Checked	Checked	Checked	Checked	Agree	I don't know/unsure	I don't know/unsure	Agree	No
2288	Yes	Yes	Burundi	30	Man		Resident/Registrar/Trainee	Unchecked	Unchecked	Unchecked				Junior	Burundi	Orthopaedic surgery		Urban	5	Urban		No	Unchecked	Unchecked	Unchecked	Unchecked	Unchecked	Unchecked										Unchecked	Unchecked	Unchecked	Unchecked	Unchecked	Unchecked	Unchecked	Agree	Agree	Agree	Agree	No
2563	Yes	Yes	China	37	Man		Resident/Registrar/Trainee	Unchecked	Unchecked	Unchecked				Senior	China	Vascular surgery		Both	6	Rural	China	No	Unchecked	Unchecked	Unchecked	Unchecked	Unchecked	Unchecked										Unchecked	Unchecked	Unchecked	Unchecked	Unchecked	Unchecked	Unchecked	Agree	Agree	Agree	Agree	No
265	Yes	Yes	China	28	Woman		Resident/Registrar/Trainee	Unchecked	Unchecked	Unchecked				Junior	China	Cardiothoracic surgery		N/A - Student		Urban	China	No	Unchecked	Unchecked	Unchecked	Unchecked	Unchecked	Unchecked										Unchecked	Unchecked	Unchecked	Unchecked	Unchecked	Unchecked	Unchecked	Agree	Agree	Agree	Disagree	No
1151	Yes	Yes	China	28	Man		Resident/Registrar/Trainee	Unchecked	Unchecked	Unchecked				Senior	China	Cardiothoracic surgery		Urban	3	Rural	China	No	Unchecked	Unchecked	Unchecked	Unchecked	Unchecked	Unchecked										Unchecked	Unchecked	Unchecked	Unchecked	Unchecked	Unchecked	Unchecked	Agree	I don't know/unsure	Agree	Agree	No
2245	Yes	Yes	China	30	Prefer not to answer		Resident/Registrar/Trainee	Unchecked	Unchecked	Unchecked				Junior	China	Urology		Urban		Rural		No	Unchecked	Unchecked	Unchecked	Unchecked	Unchecked	Unchecked										Unchecked	Unchecked	Unchecked	Unchecked	Unchecked	Unchecked	Unchecked	Agree	Agree	Agree	Agree	No
1164	Yes	Yes	China	28	Man		Resident/Registrar/Trainee	Unchecked	Unchecked	Unchecked						General surgery		Urban	2	Urban	China	No	Unchecked	Unchecked	Unchecked	Unchecked	Unchecked	Unchecked										Unchecked	Unchecked	Unchecked	Unchecked	Unchecked	Unchecked	Unchecked	Agree	I don't know/unsure	I don't know/unsure	Agree	No
2115	Yes	Yes	China	28	Man		Resident/Registrar/Trainee	Unchecked	Unchecked	Unchecked				Senior	China	Cardiothoracic surgery		N/A - Student		Both	China	No	Unchecked	Unchecked	Unchecked	Unchecked	Unchecked	Unchecked										Unchecked	Unchecked	Unchecked	Unchecked	Unchecked	Unchecked	Unchecked	Agree	Agree	I don't know/unsure	Disagree	No
1155	Yes	Yes	China	30	Man		Resident/Registrar/Trainee	Unchecked	Unchecked	Unchecked				Junior	China	Urology		N/A - Student		Urban	China	No	Unchecked	Unchecked	Unchecked	Unchecked	Unchecked	Unchecked										Unchecked	Unchecked	Unchecked	Unchecked	Unchecked	Unchecked	Unchecked	Agree	Agree	Disagree	Agree	No
748	Yes	Yes	China	29	Man		Medical Graduate (not started post-graduate training)	Unchecked	Checked	Checked	Yes	China	More than 2			Vascular surgery		N/A - Student		Urban	China	No	Unchecked	Unchecked	Unchecked	Unchecked	Unchecked	Unchecked										Unchecked	Unchecked	Unchecked	Unchecked	Unchecked	Unchecked	Unchecked	Agree	I don't know/unsure	Disagree	Agree	Yes
2071	Yes	Yes	China	27	Man		Medical Graduate (not started post-graduate training)	Unchecked	Checked	Checked	Yes	China	More than 2			Vascular surgery		Urban	5	Urban	China	No	Unchecked	Unchecked	Unchecked	Unchecked	Unchecked	Unchecked										Unchecked	Unchecked	Unchecked	Unchecked	Unchecked	Unchecked	Unchecked	Agree	Agree	Agree	Agree	Yes
2068	Yes	Yes	China	27	Prefer not to answer		Resident/Registrar/Trainee	Unchecked	Unchecked	Unchecked				Junior	China	Cardiothoracic surgery		Urban	3	Urban	China	No	Unchecked	Unchecked	Unchecked	Unchecked	Unchecked	Unchecked										Unchecked	Unchecked	Unchecked	Unchecked	Unchecked	Unchecked	Unchecked	Agree	I don't know/unsure	I don't know/unsure	I don't know/unsure	No
1154	Yes	Yes	China	29	Man		Resident/Registrar/Trainee	Unchecked	Unchecked	Unchecked				Senior	China	Anaesthesia/ Critical Care/ Intensivist		Urban	3	Urban	China	No	Unchecked	Unchecked	Unchecked	Unchecked	Unchecked	Unchecked										Unchecked	Unchecked	Unchecked	Unchecked	Unchecked	Unchecked	Unchecked	Agree	Agree	Agree	Agree	No
173	Yes	Yes	China	27	Man		Resident/Registrar/Trainee	Unchecked	Unchecked	Unchecked				Senior	China	Vascular surgery		Urban		Both	China	No	Unchecked	Unchecked	Unchecked	Unchecked	Unchecked	Unchecked										Unchecked	Unchecked	Unchecked	Unchecked	Unchecked	Unchecked	Unchecked	Agree	Agree	Agree	Disagree	Yes
2149	Yes	Yes	China	27	Non-binary		Resident/Registrar/Trainee	Unchecked	Unchecked	Unchecked				Junior	China	Vascular surgery		Urban	1	Urban		No	Unchecked	Unchecked	Unchecked	Unchecked	Unchecked	Unchecked										Unchecked	Unchecked	Unchecked	Unchecked	Unchecked	Unchecked	Unchecked	Agree	Agree	Agree	Agree	Yes
2072	Yes	Yes	China	30	Man		Resident/Registrar/Trainee	Unchecked	Unchecked	Unchecked				Junior	China	Cardiothoracic surgery		Urban	9	Rural	China	No	Unchecked	Unchecked	Unchecked	Unchecked	Unchecked	Unchecked										Unchecked	Unchecked	Unchecked	Unchecked	Unchecked	Unchecked	Unchecked	Agree	I don't know/unsure	I don't know/unsure	Disagree	No
2592	Yes	Yes	China	37	Woman		Resident/Registrar/Trainee	Unchecked	Unchecked	Unchecked				Senior	China	Obstetrics		Rural	6	Urban	China	No	Unchecked	Unchecked	Unchecked	Unchecked	Unchecked	Unchecked										Unchecked	Unchecked	Unchecked	Unchecked	Unchecked	Unchecked	Unchecked	Agree	Agree	Agree	Agree	No
2080	Yes	Yes	China	28	Woman		Resident/Registrar/Trainee	Unchecked	Unchecked	Unchecked				Junior	China	General surgery		Urban	3	Urban	China	No	Unchecked	Unchecked	Unchecked	Unchecked	Unchecked	Unchecked										Unchecked	Unchecked	Unchecked	Unchecked	Unchecked	Unchecked	Unchecked	Agree	I don't know/unsure	I don't know/unsure	Disagree	Yes
2069	Yes	Yes	China	27	Man		Resident/Registrar/Trainee	Unchecked	Unchecked	Unchecked				Junior	China	Cardiothoracic surgery		Urban	3	Urban	China	No	Unchecked	Unchecked	Unchecked	Unchecked	Unchecked	Unchecked										Unchecked	Unchecked	Unchecked	Unchecked	Unchecked	Unchecked	Unchecked	Agree	I don't know/unsure	Agree	Agree	No
2070	Yes	Yes	China	32	Man		Resident/Registrar/Trainee	Unchecked	Unchecked	Unchecked				Junior	China	Cardiothoracic surgery		Urban	3	Urban	Indonesia	No	Unchecked	Unchecked	Unchecked	Unchecked	Unchecked	Unchecked										Unchecked	Unchecked	Unchecked	Unchecked	Unchecked	Unchecked	Unchecked	Agree	Agree	Disagree	Disagree	Yes
2066	Yes	Yes	China	28	Prefer not to answer		Resident/Registrar/Trainee	Unchecked	Unchecked	Unchecked				Junior	China	General surgery		Urban	3	Both	China	Yes	Checked	Checked	Checked	Checked	Checked	Unchecked		I don't know/ unsure	Disagree	Disagree	Agree	Agree	Agree	Agree	Disagree	Checked	Checked	Checked	Unchecked	Unchecked	Checked	Unchecked	Agree	Agree	Agree	Agree	No
286	Yes	Yes	Colombia	27	Woman		Resident/Registrar/Trainee	Unchecked	Unchecked	Unchecked				Junior	Colombia	Ophthalmologic surgery		Urban	3	Urban	El Salvador	No	Unchecked	Unchecked	Unchecked	Unchecked	Unchecked	Unchecked										Unchecked	Unchecked	Unchecked	Unchecked	Unchecked	Unchecked	Unchecked	Agree	Agree	Agree	Agree	No
2471	Yes	Yes	Colombia	26	Man		Resident/Registrar/Trainee	Unchecked	Unchecked	Unchecked				Junior	Colombia	General surgery		N/A - Student		Urban	Colombia	Yes	Unchecked	Checked	Unchecked	Unchecked	Unchecked	Unchecked		Agree	Disagree	Agree	Disagree	Disagree	Agree	Disagree	Disagree	Checked	Checked	Unchecked	Checked	Checked	Unchecked	Unchecked	Agree	Disagree	Agree	Agree	No
622	Yes	Yes	Costa Rica	31	Man		Resident/Registrar/Trainee	Unchecked	Unchecked	Unchecked				Senior	Costa Rica	Surgical oncology		Urban	6	Urban	Costa Rica	Yes	Checked	Unchecked	Checked	Unchecked	Unchecked	Unchecked		Agree	Disagree	Disagree	Disagree	Disagree	Disagree	Agree	Disagree	Checked	Checked	Unchecked	Unchecked	Checked	Checked	Unchecked	Agree	Disagree	Disagree	Disagree	Yes
596	Yes	Yes	Costa Rica	59	Woman		Specialist/Consultant									Gynecology		Urban	35	Both	Costa Rica	No	Unchecked	Unchecked	Unchecked	Unchecked	Unchecked	Unchecked										Unchecked	Unchecked	Unchecked	Unchecked	Unchecked	Unchecked	Unchecked	Agree	Agree	Agree	Agree	No
2614	Yes	Yes	Costa Rica	30	Man		Specialist/Consultant									General surgery		Both	2	Both	Costa Rica	No	Unchecked	Unchecked	Unchecked	Unchecked	Unchecked	Unchecked										Unchecked	Unchecked	Unchecked	Unchecked	Unchecked	Unchecked	Unchecked	Agree	Agree	Disagree	Disagree	No
634	Yes	Yes	Costa Rica	50	Man		Specialist/Consultant									Anaesthesia/ Critical Care/ Intensivist		Urban	26	Urban	Costa Rica	No	Unchecked	Unchecked	Unchecked	Unchecked	Unchecked	Unchecked										Unchecked	Unchecked	Unchecked	Unchecked	Unchecked	Unchecked	Unchecked	Agree	Agree	Disagree	Disagree	No
2533	Yes	Yes	Costa Rica	34	Man		Resident/Registrar/Trainee	Unchecked	Unchecked	Unchecked				Senior	Costa Rica	General surgery		Urban	4	Rural	Costa Rica	No	Unchecked	Unchecked	Unchecked	Unchecked	Unchecked	Unchecked										Unchecked	Unchecked	Unchecked	Unchecked	Unchecked	Unchecked	Unchecked	Agree	Agree	Agree	I don't know/unsure	No
2625	Yes	Yes	Costa Rica	32	Woman		Specialist/Consultant									Anaesthesia/ Critical Care/ Intensivist		Urban	7	Urban		No	Unchecked	Unchecked	Unchecked	Unchecked	Unchecked	Unchecked										Unchecked	Unchecked	Unchecked	Unchecked	Unchecked	Unchecked	Unchecked	Agree	Agree	Agree	Disagree	No
2613	Yes	Yes	Costa Rica	27	Man		Fellow									Pediatric surgery		Urban	1	Urban	Costa Rica	Yes	Checked	Unchecked	Checked	Unchecked	Unchecked	Unchecked		Agree	Disagree	Disagree	I don't know/ unsure	Disagree	Disagree	Agree	Agree	Checked	Checked	Unchecked	Unchecked	Checked	Unchecked	Checked	Agree	Agree	I don't know/unsure	Disagree	No
2002	Yes	Yes	Costa Rica	61	Woman		Specialist/Consultant									General surgery		Urban	30	Urban	Costa Rica	No	Unchecked	Unchecked	Unchecked	Unchecked	Unchecked	Unchecked										Unchecked	Unchecked	Unchecked	Unchecked	Unchecked	Unchecked	Unchecked	Agree	Agree	Agree	Disagree	No
2631	Yes	Yes	Costa Rica	58	Man		Specialist/Consultant									General surgery		Urban	29	Urban	Costa Rica	No	Unchecked	Unchecked	Unchecked	Unchecked	Unchecked	Unchecked										Unchecked	Unchecked	Unchecked	Unchecked	Unchecked	Unchecked	Unchecked	Agree	Agree	Agree	Disagree	No
2711	Yes	Yes	Costa Rica	29	Woman		Resident/Registrar/Trainee	Unchecked	Unchecked	Unchecked				Senior	Costa Rica	General surgery		Urban		Rural		No	Unchecked	Unchecked	Unchecked	Unchecked	Unchecked	Unchecked										Unchecked	Unchecked	Unchecked	Unchecked	Unchecked	Unchecked	Unchecked	Agree	I don't know/unsure	Agree	Disagree	No
2629	Yes	Yes	Costa Rica	36	Man		Specialist/Consultant									Ophthalmologic surgery		Urban	3	Urban	Costa Rica	No	Unchecked	Unchecked	Unchecked	Unchecked	Unchecked	Unchecked										Unchecked	Unchecked	Unchecked	Unchecked	Unchecked	Unchecked	Unchecked	Agree	Agree	Agree	Agree	No
2026	Yes	Yes	Costa Rica	26	Man		Resident/Registrar/Trainee	Unchecked	Unchecked	Unchecked				Junior	Costa Rica	Urology		Both	3	Urban		No	Unchecked	Unchecked	Unchecked	Unchecked	Unchecked	Unchecked										Unchecked	Unchecked	Unchecked	Unchecked	Unchecked	Unchecked	Unchecked	Agree	Disagree	Agree	I don't know/unsure	No
2003	Yes	Yes	Costa Rica	30	Man		Resident/Registrar/Trainee	Unchecked	Unchecked	Unchecked				Junior	Costa Rica	General surgery		Both	4	Both	Costa Rica	No	Unchecked	Unchecked	Unchecked	Unchecked	Unchecked	Unchecked										Unchecked	Unchecked	Unchecked	Unchecked	Unchecked	Unchecked	Unchecked	Agree	Agree	Disagree	Disagree	No
2832	Yes	Yes	Costa Rica	26	Man		Resident/Registrar/Trainee	Unchecked	Unchecked	Unchecked				Junior	Costa Rica	General surgery		Urban		Urban	Costa Rica	No	Unchecked	Unchecked	Unchecked	Unchecked	Unchecked	Unchecked										Unchecked	Unchecked	Unchecked	Unchecked	Unchecked	Unchecked	Unchecked	Agree	I don't know/unsure	Agree	I don't know/unsure	No
1863	Yes	Yes	Costa Rica	50	Man		Specialist/Consultant									Ophthalmologic surgery		Urban	15	Urban		No	Unchecked	Unchecked	Unchecked	Unchecked	Unchecked	Unchecked										Unchecked	Unchecked	Unchecked	Unchecked	Unchecked	Unchecked	Unchecked	Agree	Agree	Agree	Disagree	No
578	Yes	Yes	Costa Rica	28	Man		Resident/Registrar/Trainee	Unchecked	Unchecked	Unchecked				Junior	Costa Rica	Neurosurgery		Urban		Rural	Costa Rica	No	Unchecked	Unchecked	Unchecked	Unchecked	Unchecked	Unchecked										Unchecked	Unchecked	Unchecked	Unchecked	Unchecked	Unchecked	Unchecked	Agree	Agree	Agree	Agree	Yes
2659	Yes	Yes	Costa Rica	36	Man		Specialist/Consultant									Surgical oncology		Both	2	Both	Costa Rica	No	Unchecked	Unchecked	Unchecked	Unchecked	Unchecked	Unchecked										Unchecked	Unchecked	Unchecked	Unchecked	Unchecked	Unchecked	Unchecked	Agree	Agree	Agree	Agree	No
2162	Yes	Yes	Costa Rica	27	Woman		Resident/Registrar/Trainee	Unchecked	Unchecked	Unchecked				Junior	Costa Rica	General surgery		Urban	2	Urban		No	Unchecked	Unchecked	Unchecked	Unchecked	Unchecked	Unchecked										Unchecked	Unchecked	Unchecked	Unchecked	Unchecked	Unchecked	Unchecked	Agree	Disagree	Agree	I don't know/unsure	No
151	Yes	Yes	Costa Rica	56	Man		Specialist/Consultant									General surgery		Urban	32	Rural	Costa Rica	No	Unchecked	Unchecked	Unchecked	Unchecked	Unchecked	Unchecked										Unchecked	Unchecked	Unchecked	Unchecked	Unchecked	Unchecked	Unchecked	Agree	Disagree	Disagree	Disagree	No
638	Yes	Yes	Costa Rica	40	Man		Specialist/Consultant									Surgical oncology		Urban	10	Urban	Costa Rica	No	Unchecked	Unchecked	Unchecked	Unchecked	Unchecked	Unchecked										Unchecked	Unchecked	Unchecked	Unchecked	Unchecked	Unchecked	Unchecked	Agree	Disagree	Disagree	I don't know/unsure	No
853	Yes	Yes	Costa Rica	29	Man		Specialist/Consultant									Anaesthesia/ Critical Care/ Intensivist		Urban	4	Urban	Costa Rica	No	Unchecked	Unchecked	Unchecked	Unchecked	Unchecked	Unchecked										Unchecked	Unchecked	Unchecked	Unchecked	Unchecked	Unchecked	Unchecked	Agree	Agree	I don't know/unsure	Disagree	No
2167	Yes	Yes	Costa Rica	26	Man		Resident/Registrar/Trainee	Unchecked	Unchecked	Unchecked				Junior	Costa Rica	General surgery		Urban	2	Urban	Costa Rica	No	Unchecked	Unchecked	Unchecked	Unchecked	Unchecked	Unchecked										Unchecked	Unchecked	Unchecked	Unchecked	Unchecked	Unchecked	Unchecked	Agree	Disagree	Disagree	Disagree	No
2054	Yes	Yes	Costa Rica	37	Man		Specialist/Consultant									Plastic surgery		Urban	2	Urban	Costa Rica	No	Unchecked	Unchecked	Unchecked	Unchecked	Unchecked	Unchecked										Unchecked	Unchecked	Unchecked	Unchecked	Unchecked	Unchecked	Unchecked	Agree	Agree	Agree	Disagree	No
2626	Yes	Yes	Costa Rica	29	Woman		Medical Graduate (not started post-graduate training)	Unchecked	Checked	Checked	Yes	Costa Rica	More than 2			Cardiothoracic surgery		Urban	2	Both	Costa Rica	No	Unchecked	Unchecked	Unchecked	Unchecked	Unchecked	Unchecked										Unchecked	Unchecked	Unchecked	Unchecked	Unchecked	Unchecked	Unchecked	Agree	Agree	Agree	Agree	No
2168	Yes	Yes	Costa Rica	26	Man		Resident/Registrar/Trainee	Unchecked	Unchecked	Unchecked				Junior	Costa Rica	General surgery		Urban	2	Urban	Costa Rica	No	Unchecked	Unchecked	Unchecked	Unchecked	Unchecked	Unchecked										Unchecked	Unchecked	Unchecked	Unchecked	Unchecked	Unchecked	Unchecked	Agree	Disagree	Disagree	Disagree	No
664	Yes	Yes	Costa Rica	33	Man		Resident/Registrar/Trainee	Unchecked	Unchecked	Unchecked				Senior	Costa Rica	Neurosurgery		Urban	3	Rural	Costa Rica	No	Unchecked	Unchecked	Unchecked	Unchecked	Unchecked	Unchecked										Unchecked	Unchecked	Unchecked	Unchecked	Unchecked	Unchecked	Unchecked	Agree	I don't know/unsure	I don't know/unsure	Agree	No
2706	Yes	Yes	Ecuador	68	Man		Specialist/Consultant									General surgery		Urban	40	Urban		Yes	Unchecked	Unchecked	Unchecked	Unchecked	Unchecked	Checked	private hospital	Agree	Agree	Agree						Unchecked	Unchecked	Unchecked	Checked	Unchecked	Unchecked	Unchecked	I don't know/unsure	I don't know/unsure	I don't know/unsure	Disagree	Yes
184	Yes	Yes	Ecuador		Man		Resident/Registrar/Trainee	Unchecked	Unchecked	Unchecked				Junior	Ecuador	General surgery		Urban	3	Urban	Ecuador	No	Unchecked	Unchecked	Unchecked	Unchecked	Unchecked	Unchecked										Unchecked	Unchecked	Unchecked	Unchecked	Unchecked	Unchecked	Unchecked	Agree	I don't know/unsure	Agree	Disagree	No
259	Yes	Yes	Ecuador	32	Man		Resident/Registrar/Trainee	Unchecked	Unchecked	Unchecked				Junior	Ecuador	Cardiothoracic surgery		Urban	4	Urban	Ecuador	No	Unchecked	Unchecked	Unchecked	Unchecked	Unchecked	Unchecked										Unchecked	Unchecked	Unchecked	Unchecked	Unchecked	Unchecked	Unchecked	I don't know/unsure	I don't know/unsure	I don't know/unsure	I don't know/unsure	No
2712	Yes	Yes	Ecuador	50	Man		Specialist/Consultant									Pediatric surgery		Both	20	Urban	Ecuador	Yes	Unchecked	Unchecked	Checked	Checked	Unchecked	Unchecked		Agree	Disagree	Agree	Agree	Agree	Disagree	Agree	Agree	Checked	Checked	Checked	Unchecked	Checked	Checked	Checked	Agree	Agree	Agree	Disagree	Yes
2708	Yes	Yes	Ecuador	54	Man		Specialist/Consultant									General surgery		Both	20	Urban	Ecuador	Yes	Checked	Checked	Unchecked	Unchecked	Unchecked	Unchecked		Agree	Disagree	Disagree	Disagree	Disagree	Disagree	Agree	Agree	Checked	Checked	Checked	Unchecked	Checked	Checked	Checked	Agree	Agree	Disagree	Agree	No
1071	Yes	Yes	Egypt, Arab Rep.	28	Woman		Resident/Registrar/Trainee	Unchecked	Unchecked	Unchecked				Junior	Egypt Arab Rep.	General surgery		Urban	1	Urban	Burundi	Yes	Unchecked	Unchecked	Unchecked	Checked	Unchecked	Unchecked		Agree	Disagree	Agree	Disagree	Disagree	Disagree	Agree	Agree	Checked	Checked	Checked	Checked	Checked	Checked	Checked	Agree	I don't know/unsure	Disagree	Agree	No
461	Yes	Yes	Egypt, Arab Rep.	25	Man		Resident/Registrar/Trainee	Unchecked	Unchecked	Unchecked				Junior	Egypt Arab Rep.	General surgery		Urban	1	Urban		Yes	Checked	Unchecked	Unchecked	Unchecked	Checked	Unchecked		Disagree	Disagree	Agree	Agree	Disagree	Agree	Agree	Agree	Checked	Checked	Checked	Checked	Checked	Checked	Checked	Agree	Disagree	Disagree	Agree	Yes
2486	Yes	Yes	El Salvador	32	Man		Fellow									General surgery		Both	4	Urban	El Salvador	Yes	Checked	Unchecked	Unchecked	Unchecked	Unchecked	Unchecked		Agree	I don't know/ unsure	Disagree	Disagree	Disagree	Disagree	Disagree	Disagree	Unchecked	Unchecked	Checked	Unchecked	Unchecked	Unchecked	Unchecked	Agree	Agree	Agree	Agree	Yes
278	Yes	Yes	El Salvador	32	Man		Resident/Registrar/Trainee	Unchecked	Unchecked	Unchecked				Senior	United States	Anaesthesia/ Critical Care/ Intensivist		Urban	3	Urban	El Salvador	No	Unchecked	Unchecked	Unchecked	Unchecked	Unchecked	Unchecked										Unchecked	Unchecked	Unchecked	Unchecked	Unchecked	Unchecked	Unchecked	Agree	Disagree	Disagree	Agree	No
2621	Yes	Yes	Ethiopia	58	Man		Specialist/Consultant									Plastic surgery		Urban	16	Urban	Ethiopia	Yes	Unchecked	Unchecked	Checked	Unchecked	Unchecked	Unchecked		Agree	Disagree	Agree	Disagree	Disagree	Disagree	I don't know/ unsure	Disagree	Checked	Checked	Checked	Checked	Checked	Unchecked	Unchecked	Agree	Agree	Disagree	Agree	Yes
2644	Yes	Yes	Ethiopia	32	Man		Specialist/Consultant									Plastic surgery		Both	1	Rural		Yes	Unchecked	Unchecked	Unchecked	Checked	Unchecked	Unchecked		Agree	Agree	Agree	Agree	Disagree	Disagree	Agree	Agree	Checked	Checked	Checked	Checked	Checked	Checked	Checked	Agree	Agree	Disagree	Agree	Yes
2651	Yes	Yes	Ethiopia	29	Woman		Resident/Registrar/Trainee	Unchecked	Unchecked	Unchecked				Senior	Ethiopia	Plastic surgery		Urban		Urban	Ethiopia	No	Unchecked	Unchecked	Unchecked	Unchecked	Unchecked	Unchecked										Unchecked	Unchecked	Unchecked	Unchecked	Unchecked	Unchecked	Unchecked	Agree	I don't know/unsure	I don't know/unsure	Agree	Yes
2653	Yes	Yes	Ethiopia	30	Man		Resident/Registrar/Trainee	Unchecked	Unchecked	Unchecked				Senior	Ethiopia	Plastic surgery		Urban	5	Rural	Ethiopia	Yes	Unchecked	Unchecked	Checked	Unchecked	Unchecked	Unchecked		Agree	Disagree	Agree	Disagree	Disagree	I don't know/ unsure	Agree	Agree	Checked	Checked	Checked	Checked	Checked	Checked	Checked	Agree	Agree	Disagree	Agree	Yes
2646	Yes	Yes	Ethiopia	28	Man		Resident/Registrar/Trainee	Unchecked	Unchecked	Unchecked				Junior	Ethiopia	Plastic surgery		Rural	1	Urban	Ethiopia	No	Unchecked	Unchecked	Unchecked	Unchecked	Unchecked	Unchecked										Unchecked	Unchecked	Unchecked	Unchecked	Unchecked	Unchecked	Unchecked	Agree	Agree	Disagree	Agree	No
2622	Yes	Yes	Ethiopia	30	Man		Specialist/Consultant									Plastic surgery		Urban	1	Both	Ethiopia	Yes	Checked	Unchecked	Unchecked	Unchecked	Unchecked	Unchecked		Agree	Disagree	Disagree	Disagree	Agree	Disagree	Agree	Agree	Checked	Checked	Checked	Checked	Checked	Checked	Checked	Agree	Agree	I don't know/unsure	Agree	Yes
2630	Yes	Yes	Ethiopia	28	Man		Resident/Registrar/Trainee	Unchecked	Unchecked	Unchecked				Senior	Ethiopia	Plastic surgery		Urban	1	Urban	Ethiopia	No	Unchecked	Unchecked	Unchecked	Unchecked	Unchecked	Unchecked										Unchecked	Unchecked	Unchecked	Unchecked	Unchecked	Unchecked	Unchecked	Agree	Disagree	Disagree	Agree	No
2805	Yes	Yes	Ethiopia	30	Man		Specialist/Consultant									Anaesthesia/ Critical Care/ Intensivist		Urban	6	Rural	Ethiopia	Yes	Checked	Unchecked	Checked	Unchecked	Unchecked	Unchecked		Agree	Disagree	Agree	Disagree	Agree	Agree	Disagree	Disagree	Checked	Checked	Unchecked	Unchecked	Checked	Unchecked	Unchecked	Agree	Agree	Disagree	Agree	No
2640	Yes	Yes	Ethiopia	32	Man		Specialist/Consultant									Neurosurgery		Urban	1	Urban		Yes	Checked	Checked	Unchecked	Checked	Unchecked	Unchecked		I don't know/ unsure	Agree	Disagree	Disagree	Disagree	Disagree	Agree	Agree	Checked	Checked	Checked	Checked	Checked	Checked	Checked	Agree	Agree	Disagree	Agree	Yes
2823	Yes	Yes	Ethiopia	37	Man		Specialist/Consultant									General surgery		Urban	7	Urban	Ethiopia	Yes	Checked	Unchecked	Unchecked	Unchecked	Unchecked	Unchecked		Agree	Disagree	Agree	Agree	Disagree	Disagree	Disagree	Agree	Checked	Checked	Checked	Checked	Checked	Checked	Checked	Agree	Agree	Disagree	Disagree	No
2647	Yes	Yes	Ethiopia	28	Man		Resident/Registrar/Trainee	Unchecked	Unchecked	Unchecked				Junior	Ethiopia	Plastic surgery		Urban	3	Urban	Ethiopia	Yes	Checked	Unchecked	Unchecked	Checked	Unchecked	Unchecked		Agree	Disagree	Disagree	Disagree	Agree	Disagree	Agree	I don't know/ unsure	Checked	Checked	Checked	Checked	Checked	Checked	Checked	Agree	Agree	I don't know/unsure	Agree	Yes
2654	Yes	Yes	Ethiopia	30	Man		Resident/Registrar/Trainee	Unchecked	Unchecked	Unchecked				Senior	Ethiopia	Plastic surgery		Urban	5	Rural	Ethiopia	Yes	Unchecked	Unchecked	Checked	Unchecked	Unchecked	Unchecked		Agree	Disagree	Agree	Disagree	Disagree	I don't know/ unsure	Agree	Agree	Checked	Checked	Checked	Checked	Checked	Checked	Checked	Agree	Agree	Disagree	Agree	Yes
2822	Yes	Yes	Ethiopia	34	Man		Specialist/Consultant									General surgery		Urban	3	Urban	Ethiopia	Yes	Unchecked	Unchecked	Checked	Unchecked	Unchecked	Unchecked		Disagree	Agree	I don't know/ unsure	Agree	Disagree	Disagree	Agree	Agree	Checked	Checked	Checked	Checked	Checked	Checked	Checked	Agree	Disagree	Agree	Disagree	No
2879	Yes	Yes	Ethiopia	30	Man		Specialist/Consultant									General surgery		Rural	1	Urban	Ethiopia	Yes	Unchecked	Checked	Unchecked	Checked	Unchecked	Unchecked		I don't know/ unsure	Agree	Agree	Agree	Agree	Disagree	Agree	Agree	Checked	Checked	Unchecked	Checked	Checked	Unchecked	Unchecked	Agree	Agree	Disagree	Agree	No
2498	Yes	Yes	Ethiopia	30	Man		Specialist/Consultant									General surgery		Rural	2	Rural	Ethiopia	Yes	Checked	Unchecked	Unchecked	Unchecked	Unchecked	Unchecked		Agree	Disagree	Disagree	Agree	Disagree	Disagree	Agree	Disagree	Unchecked	Checked	Unchecked	Unchecked	Unchecked	Unchecked	Unchecked	Agree	Agree	Disagree	Agree	No
2819	Yes	Yes	Ethiopia	38	Man		Specialist/Consultant									General surgery		Both	5	Rural	Ethiopia	No	Unchecked	Unchecked	Unchecked	Unchecked	Unchecked	Unchecked										Unchecked	Unchecked	Unchecked	Unchecked	Unchecked	Unchecked	Unchecked	Agree	Agree	Agree	Agree	Yes
2624	Yes	Yes	Ethiopia	31	Man		Resident/Registrar/Trainee	Unchecked	Unchecked	Unchecked				Senior	Ethiopia	Plastic surgery		Both	7	Rural	Ethiopia	No	Unchecked	Unchecked	Unchecked	Unchecked	Unchecked	Unchecked										Unchecked	Unchecked	Unchecked	Unchecked	Unchecked	Unchecked	Unchecked	Agree	Disagree	Agree	Agree	No
2664	Yes	Yes	Ethiopia	30	Man		Resident/Registrar/Trainee	Unchecked	Unchecked	Unchecked				Senior	Ethiopia	Plastic surgery		Both		Rural	Ethiopia	No	Unchecked	Unchecked	Unchecked	Unchecked	Unchecked	Unchecked										Unchecked	Unchecked	Unchecked	Unchecked	Unchecked	Unchecked	Unchecked	Agree	Agree	Disagree	Agree	Yes
2645	Yes	Yes	Ethiopia	29	Woman		Resident/Registrar/Trainee	Unchecked	Unchecked	Unchecked				Junior	Ethiopia	Plastic surgery		Urban	4	Urban	Ethiopia	No	Unchecked	Unchecked	Unchecked	Unchecked	Unchecked	Unchecked										Unchecked	Unchecked	Unchecked	Unchecked	Unchecked	Unchecked	Unchecked	Agree	Agree	Disagree	Agree	No
2242	Yes	Yes	Ghana	27	Woman		Resident/Registrar/Trainee	Unchecked	Unchecked	Unchecked				Junior	Ghana	Ophthalmologic surgery		Urban	1	Urban	Ghana	No	Unchecked	Unchecked	Unchecked	Unchecked	Unchecked	Unchecked										Unchecked	Unchecked	Unchecked	Unchecked	Unchecked	Unchecked	Unchecked	Agree	I don't know/unsure	Agree	I don't know/unsure	No
204	Yes	Yes	Ghana	36	Man		Resident/Registrar/Trainee	Unchecked	Unchecked	Unchecked				Senior	Ghana	Urology		Both	7	Both	Ghana	Yes	Checked	Checked	Checked	Checked	Unchecked	Unchecked		Agree	Disagree	Agree	Disagree	Disagree	Disagree	Disagree	Disagree	Checked	Checked	Checked	Checked	Checked	Checked	Checked	Agree	Agree	Disagree	Agree	Yes
1500	Yes	Yes	Ghana	38	Man		Specialist/Consultant									Gynecology		Urban	2	Both	Ghana	Yes	Checked	Unchecked	Unchecked	Unchecked	Unchecked	Unchecked		Disagree	Disagree	Disagree	Disagree		Disagree	Agree	Agree	Checked	Checked	Unchecked	Checked	Checked	Checked	Checked	Agree	Agree	Disagree	Agree	No
2472	Yes	Yes	Ghana	36	Man		Resident/Registrar/Trainee	Unchecked	Unchecked	Unchecked				Senior	Ghana	Obstetrics		Rural	3	Rural	Ghana	Yes	Checked	Checked	Unchecked	Unchecked	Unchecked	Unchecked		I don't know/ unsure	Agree	Agree	Disagree	Disagree	I don't know/ unsure	Agree	Agree	Checked	Checked	Checked	Checked	Checked	Checked	Checked	Agree	Agree	Disagree	Agree	No
223	Yes	Yes	Ghana	31	Man		Resident/Registrar/Trainee	Unchecked	Unchecked	Unchecked				Junior	Ghana	Orthopaedic surgery		Urban		Both	Ghana	No	Unchecked	Unchecked	Unchecked	Unchecked	Unchecked	Unchecked										Unchecked	Unchecked	Unchecked	Unchecked	Unchecked	Unchecked	Unchecked	Agree	Agree	Agree	Agree	No
1506	Yes	Yes	Ghana	38	Man		Specialist/Consultant									Gynecology		Urban	2	Both	Ghana	Yes	Checked	Unchecked	Unchecked	Unchecked	Unchecked	Unchecked		Disagree	Disagree	Disagree	Disagree		Disagree	Agree	Agree	Checked	Checked	Unchecked	Checked	Checked	Checked	Checked	Agree	Agree	Disagree	Agree	No
203	Yes	Yes	Ghana	36	Man		Resident/Registrar/Trainee	Unchecked	Unchecked	Unchecked				Senior	Ghana	Urology		Both	7	Both	Ghana	Yes	Checked	Checked	Checked	Checked	Unchecked	Unchecked		Agree	Disagree	Agree	Disagree	Disagree	Disagree	Disagree	Disagree	Checked	Checked	Checked	Checked	Checked	Checked	Checked	Agree	Agree	Disagree	Agree	Yes
148	Yes	Yes	Ghana	34	Woman		Resident/Registrar/Trainee	Unchecked	Unchecked	Unchecked				Junior	Ghana	General surgery		Urban	3	Urban	Ghana	No	Unchecked	Unchecked	Unchecked	Unchecked	Unchecked	Unchecked										Unchecked	Unchecked	Unchecked	Unchecked	Unchecked	Unchecked	Unchecked	Agree	Agree	Disagree	Agree	No
2601	Yes	Yes	Ghana	54	Man		Specialist/Consultant									Obstetrics		Urban	12	Rural	Ghana	Yes	Unchecked	Checked	Unchecked	Unchecked	Unchecked	Unchecked		Agree	Agree	Agree	Disagree	Agree	Disagree	Disagree	Agree	Checked	Checked	Checked	Unchecked	Checked	Unchecked	Unchecked	Agree	Agree	Agree	Agree	No
613	Yes	Yes	Guatemala	25	Man		Resident/Registrar/Trainee	Unchecked	Unchecked	Unchecked				Junior	Guatemala	General surgery		Both		Urban		Yes	Unchecked	Checked	Checked	Unchecked	Unchecked	Unchecked		Agree	Disagree	I don't know/ unsure	Disagree	Disagree	I don't know/ unsure	Agree	Agree	Checked	Checked	Checked	Unchecked	Checked	Unchecked	Unchecked	Disagree	Agree	Agree	Agree	Yes
900	Yes	Yes	Guatemala	31	Woman		Specialist/Consultant									Gynecology		Urban	2	Rural	Guatemala	No	Unchecked	Unchecked	Unchecked	Unchecked	Unchecked	Unchecked										Unchecked	Unchecked	Unchecked	Unchecked	Unchecked	Unchecked	Unchecked	Agree	Agree	Disagree	I don't know/unsure	No
611	Yes	Yes	Guatemala	28	Woman		Resident/Registrar/Trainee	Unchecked	Unchecked	Unchecked				Junior	Guatemala	General surgery		Rural		Both		Yes	Unchecked	Unchecked	Checked	Unchecked	Unchecked	Unchecked		Agree	Agree	Agree	Agree	Agree	Agree	Agree	Agree	Unchecked	Unchecked	Unchecked	Checked	Unchecked	Unchecked	Unchecked	Agree	Agree	Agree	Agree	Yes
606	Yes	Yes	Guatemala	29	Woman		Resident/Registrar/Trainee	Unchecked	Unchecked	Unchecked				Junior	Guatemala	General surgery		Urban	1	Both	Guatemala	Yes	Checked	Unchecked	Checked	Unchecked	Unchecked	Unchecked		Agree	Disagree	Agree	Agree	Disagree	Disagree	Disagree	Disagree	Checked	Checked	Unchecked	Checked	Checked	Unchecked	Unchecked	Agree	Agree	Agree	Agree	Yes
624	Yes	Yes	Guatemala	27	Man		Resident/Registrar/Trainee	Unchecked	Unchecked	Unchecked				Junior	Guatemala	General surgery		Urban		Urban		Yes	Unchecked	Checked	Unchecked	Unchecked	Unchecked	Unchecked		I don't know/ unsure	Disagree	Agree	Agree	Agree	Agree	Agree	Agree	Unchecked	Unchecked	Unchecked	Checked	Unchecked	Unchecked	Unchecked	Agree	Agree	Disagree	Agree	Yes
2495	Yes	Yes	Guatemala	40	Woman		Specialist/Consultant									Trauma surgery		Urban	6	Urban	Guatemala	Yes	Checked	Checked	Checked	Checked	Unchecked	Unchecked		Agree	Disagree	Agree	Disagree	Agree	Disagree	Agree	Disagree	Checked	Checked	Checked	Checked	Checked	Checked	Checked	Agree	Agree	Disagree	I don't know/unsure	No
654	Yes	Yes	Guatemala	27	Woman		Resident/Registrar/Trainee	Unchecked	Unchecked	Unchecked				Senior	Guatemala	General surgery		Both	4	Urban	Guatemala	No	Unchecked	Unchecked	Unchecked	Unchecked	Unchecked	Unchecked										Unchecked	Unchecked	Unchecked	Unchecked	Unchecked	Unchecked	Unchecked	Agree	I don't know/unsure	Disagree	Disagree	No
599	Yes	Yes	Guatemala	28	Woman		Resident/Registrar/Trainee	Unchecked	Unchecked	Unchecked				Junior	Guatemala	General surgery		Urban		Urban		Yes	Checked	Unchecked	Unchecked	Unchecked	Unchecked	Unchecked		Agree	Agree	Agree	Agree	Agree	Agree	Agree	Agree	Unchecked	Unchecked	Unchecked	Checked	Unchecked	Unchecked	Unchecked	Agree	Agree	Agree	Agree	Yes
615	Yes	Yes	Guatemala	30	Man		Resident/Registrar/Trainee	Unchecked	Unchecked	Unchecked				Junior	Guatemala	General surgery		Both	5	Urban	Guatemala	No	Unchecked	Unchecked	Unchecked	Unchecked	Unchecked	Unchecked										Unchecked	Unchecked	Unchecked	Unchecked	Unchecked	Unchecked	Unchecked	Agree	Agree	Agree	Agree	No
591	Yes	Yes	Guatemala	29	Woman		Resident/Registrar/Trainee	Unchecked	Unchecked	Unchecked				Junior	Guatemala	General surgery		Urban	5	Urban	Belize	No	Unchecked	Unchecked	Unchecked	Unchecked	Unchecked	Unchecked										Unchecked	Unchecked	Unchecked	Unchecked	Unchecked	Unchecked	Unchecked	Agree	Agree	Agree	Agree	Yes
597	Yes	Yes	Guatemala	28	Woman		Resident/Registrar/Trainee	Unchecked	Unchecked	Unchecked				Junior	Guatemala	General surgery		Urban	5	Urban		No	Unchecked	Unchecked	Unchecked	Unchecked	Unchecked	Unchecked										Unchecked	Unchecked	Unchecked	Unchecked	Unchecked	Unchecked	Unchecked	Agree	I don't know/unsure	I don't know/unsure	I don't know/unsure	No
595	Yes	Yes	Guatemala	26	Man		Resident/Registrar/Trainee	Unchecked	Unchecked	Unchecked				Junior	Guatemala	General surgery		Urban	3	Urban	Guatemala	Yes	Checked	Checked	Checked	Unchecked	Unchecked	Unchecked		Agree	Agree	Agree	Agree	Agree	Agree	Agree	Agree	Unchecked	Unchecked	Unchecked	Checked	Unchecked	Unchecked	Unchecked	Agree	Agree	Agree	Agree	Yes
600	Yes	Yes	Guatemala	32	Man		Resident/Registrar/Trainee	Unchecked	Unchecked	Unchecked				Senior	Guatemala	General surgery		Urban	1	Urban	Honduras	No	Unchecked	Unchecked	Unchecked	Unchecked	Unchecked	Unchecked										Unchecked	Unchecked	Unchecked	Unchecked	Unchecked	Unchecked	Unchecked	Agree	Agree	I don't know/unsure	Agree	No
625	Yes	Yes	Guatemala	26	Man		Resident/Registrar/Trainee	Unchecked	Unchecked	Unchecked				Junior	Guatemala	General surgery		Urban	1	Urban	Guatemala	No	Unchecked	Unchecked	Unchecked	Unchecked	Unchecked	Unchecked										Unchecked	Unchecked	Unchecked	Unchecked	Unchecked	Unchecked	Unchecked	Agree	Agree	Agree	Agree	Yes
603	Yes	Yes	Guatemala	24	Woman		Resident/Registrar/Trainee	Unchecked	Unchecked	Unchecked				Junior	Guatemala	General surgery		Urban	1	Urban		Yes	Checked	Unchecked	Unchecked	Unchecked	Unchecked	Unchecked		Agree	Disagree	Agree	Disagree	Disagree	Agree	Disagree	Disagree	Checked	Checked	Unchecked	Unchecked	Unchecked	Unchecked	Unchecked	Agree	Agree	Agree	Agree	No
602	Yes	Yes	Guatemala	26	Woman		Resident/Registrar/Trainee	Unchecked	Unchecked	Unchecked				Junior	Guatemala	General surgery		Urban	3	Urban	Guatemala	No	Unchecked	Unchecked	Unchecked	Unchecked	Unchecked	Unchecked										Unchecked	Unchecked	Unchecked	Unchecked	Unchecked	Unchecked	Unchecked	Agree	Agree	Agree	Agree	Yes
2800	Yes	Yes	Guatemala	32	Woman		Specialist/Consultant									General surgery		Both	4	Urban	Guatemala	No	Unchecked	Unchecked	Unchecked	Unchecked	Unchecked	Unchecked										Unchecked	Unchecked	Unchecked	Unchecked	Unchecked	Unchecked	Unchecked	Agree	Agree	Disagree	Agree	No
507	Yes	Yes	Guatemala	25	Man		Resident/Registrar/Trainee	Unchecked	Unchecked	Unchecked				Junior	Guatemala	Ophthalmologic surgery		Urban	4	Urban	Guatemala	Yes	Unchecked	Unchecked	Checked	Unchecked	Unchecked	Unchecked		Agree	Disagree	Agree	Agree	I don't know/ unsure	I don't know/ unsure	Agree	I don't know/ unsure	Checked	Checked	Unchecked	Checked	Checked	Unchecked	Checked	Agree	Agree	I don't know/unsure	I don't know/unsure	No
590	Yes	Yes	Guatemala	25	Man		Resident/Registrar/Trainee	Unchecked	Unchecked	Unchecked				Senior	Guatemala	General surgery		Both		Rural	Guatemala	No	Unchecked	Unchecked	Unchecked	Unchecked	Unchecked	Unchecked										Unchecked	Unchecked	Unchecked	Unchecked	Unchecked	Unchecked	Unchecked	Agree	Agree	Agree	Agree	No
489	Yes	Yes	Guatemala	25	Woman		Resident/Registrar/Trainee	Unchecked	Unchecked	Unchecked				Junior	Guatemala	General surgery		Urban	1	Urban	Guatemala	No	Unchecked	Unchecked	Unchecked	Unchecked	Unchecked	Unchecked										Unchecked	Unchecked	Unchecked	Unchecked	Unchecked	Unchecked	Unchecked	Agree	Disagree	Disagree	Disagree	No
627	Yes	Yes	Guatemala	25	Man		Resident/Registrar/Trainee	Unchecked	Unchecked	Unchecked				Junior	Guatemala	General surgery		Urban	4	Urban	Guatemala	Yes	Checked	Unchecked	Checked	Unchecked	Unchecked	Unchecked		I don't know/ unsure	Disagree	Disagree	I don't know/ unsure	I don't know/ unsure	I don't know/ unsure	I don't know/ unsure	I don't know/ unsure	Unchecked	Unchecked	Unchecked	Checked	Unchecked	Unchecked	Unchecked	Agree	Agree	Agree	I don't know/unsure	Yes
502	Yes	Yes	Guatemala	27	Man		Resident/Registrar/Trainee	Unchecked	Unchecked	Unchecked				Junior	Guatemala	Orthopaedic surgery		Urban		Urban		No	Unchecked	Unchecked	Unchecked	Unchecked	Unchecked	Unchecked										Unchecked	Unchecked	Unchecked	Unchecked	Unchecked	Unchecked	Unchecked	Agree	Agree	Agree	Agree	Yes
738	Yes	Yes	Guatemala	26	Man		Medical Graduate (not started post-graduate training)	Unchecked	Checked	Checked	Yes	Guatemala	More than 2			General surgery		Urban	4	Urban	Guatemala	No	Unchecked	Unchecked	Unchecked	Unchecked	Unchecked	Unchecked										Unchecked	Unchecked	Unchecked	Unchecked	Unchecked	Unchecked	Unchecked	Agree	I don't know/unsure	Disagree	I don't know/unsure	No
626	Yes	Yes	Guatemala	29	Man		Resident/Registrar/Trainee	Unchecked	Unchecked	Unchecked				Senior	Guatemala	General surgery		Urban	4	Urban		No	Unchecked	Unchecked	Unchecked	Unchecked	Unchecked	Unchecked										Unchecked	Unchecked	Unchecked	Unchecked	Unchecked	Unchecked	Unchecked	Agree	I don't know/unsure	Disagree	I don't know/unsure	No
592	Yes	Yes	Guatemala	28	Man		Resident/Registrar/Trainee	Unchecked	Unchecked	Unchecked				Junior	Guatemala	General surgery		Both	2	Urban	Guatemala	No	Unchecked	Unchecked	Unchecked	Unchecked	Unchecked	Unchecked										Unchecked	Unchecked	Unchecked	Unchecked	Unchecked	Unchecked	Unchecked	Agree	Agree	Agree	I don't know/unsure	No
636	Yes	Yes	Guatemala	27	Man		Resident/Registrar/Trainee	Unchecked	Unchecked	Unchecked				Junior	Guatemala	General surgery		Urban	5	Urban	Guatemala	No	Unchecked	Unchecked	Unchecked	Unchecked	Unchecked	Unchecked										Unchecked	Unchecked	Unchecked	Unchecked	Unchecked	Unchecked	Unchecked	Agree	Agree	Agree	Agree	No
612	Yes	Yes	Guatemala	27	Man		Resident/Registrar/Trainee	Unchecked	Unchecked	Unchecked				Junior	Guatemala	General surgery		N/A - Student		Urban	Guatemala	No	Unchecked	Unchecked	Unchecked	Unchecked	Unchecked	Unchecked										Unchecked	Unchecked	Unchecked	Unchecked	Unchecked	Unchecked	Unchecked	Agree	Agree	Agree	I don't know/unsure	No
621	Yes	Yes	Guatemala	28	Man		Resident/Registrar/Trainee	Unchecked	Unchecked	Unchecked				Junior	Guatemala	General surgery		Both		Urban	Guatemala	Yes	Checked	Unchecked	Checked	Checked	Unchecked	Unchecked		Agree	I don't know/ unsure	Agree	I don't know/ unsure	I don't know/ unsure	Agree	Agree	Agree	Checked	Checked	Checked	Checked	Checked	Checked	Checked	Agree	Agree	Agree	I don't know/unsure	Yes
618	Yes	Yes	Guatemala	30	Woman		Resident/Registrar/Trainee	Unchecked	Unchecked	Unchecked				Junior	Guatemala	Surgical oncology		Urban	3	Urban	Belize	Yes	Unchecked	Unchecked	Checked	Unchecked	Unchecked	Unchecked		Agree	Disagree	Agree	Agree	Agree	Agree	Agree	Disagree	Checked	Unchecked	Unchecked	Unchecked	Unchecked	Unchecked	Unchecked	Agree	Agree	Agree	Agree	Yes
593	Yes	Yes	Guatemala	27	Woman		Resident/Registrar/Trainee	Unchecked	Unchecked	Unchecked				Senior	Guatemala	General surgery		Urban	5	Urban		No	Unchecked	Unchecked	Unchecked	Unchecked	Unchecked	Unchecked										Unchecked	Unchecked	Unchecked	Unchecked	Unchecked	Unchecked	Unchecked	Agree	Agree	Agree	Agree	No
623	Yes	Yes	Guatemala	28	Woman		Resident/Registrar/Trainee	Unchecked	Unchecked	Unchecked				Junior	Guatemala	General surgery		Urban	3	Urban	Guatemala	No	Unchecked	Unchecked	Unchecked	Unchecked	Unchecked	Unchecked										Unchecked	Unchecked	Unchecked	Unchecked	Unchecked	Unchecked	Unchecked	Agree	Disagree	Disagree	Disagree	No
605	Yes	Yes	Guatemala	31	Woman		Resident/Registrar/Trainee	Unchecked	Unchecked	Unchecked				Senior	Guatemala	General surgery		Urban	4	Urban	Guatemala	No	Unchecked	Unchecked	Unchecked	Unchecked	Unchecked	Unchecked										Unchecked	Unchecked	Unchecked	Unchecked	Unchecked	Unchecked	Unchecked	Agree	Disagree	Disagree	Agree	No
608	Yes	Yes	Guatemala	30	Woman		Resident/Registrar/Trainee	Unchecked	Unchecked	Unchecked				Junior	Guatemala	General surgery		Urban	3	Urban	Guatemala	No	Unchecked	Unchecked	Unchecked	Unchecked	Unchecked	Unchecked										Unchecked	Unchecked	Unchecked	Unchecked	Unchecked	Unchecked	Unchecked	Agree	Agree	Disagree	Disagree	No
632	Yes	Yes	Guatemala	26	Woman		Resident/Registrar/Trainee	Unchecked	Unchecked	Unchecked				Junior	Guatemala	Ophthalmologic surgery		Urban	1	Urban	Guatemala	No	Unchecked	Unchecked	Unchecked	Unchecked	Unchecked	Unchecked										Unchecked	Unchecked	Unchecked	Unchecked	Unchecked	Unchecked	Unchecked	Agree	Disagree	Agree	Disagree	No
642	Yes	Yes	Guatemala	28	Man		Resident/Registrar/Trainee	Unchecked	Unchecked	Unchecked				Junior	Guatemala	General surgery		Urban	4	Urban	Guatemala	Yes	Unchecked	Unchecked	Checked	Unchecked	Unchecked	Unchecked		Agree	Disagree	Agree	Disagree	I don't know/ unsure	Disagree	Agree	Disagree	Checked	Unchecked	Unchecked	Unchecked	Unchecked	Unchecked	Unchecked	Agree	Agree	Agree	Disagree	No
598	Yes	Yes	Guatemala	24	Woman		Resident/Registrar/Trainee	Unchecked	Unchecked	Unchecked				Junior	Guatemala	General surgery		Urban	1	Urban	Guatemala	No	Unchecked	Unchecked	Unchecked	Unchecked	Unchecked	Unchecked										Unchecked	Unchecked	Unchecked	Unchecked	Unchecked	Unchecked	Unchecked	Agree	Disagree	Agree	Agree	No
880	Yes	Yes	Guatemala	32	Woman		Resident/Registrar/Trainee	Unchecked	Unchecked	Unchecked				Senior	Guatemala	General surgery		Both	5	Urban	Guatemala	No	Unchecked	Unchecked	Unchecked	Unchecked	Unchecked	Unchecked										Unchecked	Unchecked	Unchecked	Unchecked	Unchecked	Unchecked	Unchecked	Agree	Agree	Disagree	Agree	Yes
610	Yes	Yes	Guatemala	28	Man		Resident/Registrar/Trainee	Unchecked	Unchecked	Unchecked				Junior	Guatemala	General surgery		Urban	5	Both	Guatemala	No	Unchecked	Unchecked	Unchecked	Unchecked	Unchecked	Unchecked										Unchecked	Unchecked	Unchecked	Unchecked	Unchecked	Unchecked	Unchecked	Agree	Agree	Disagree	Disagree	No
609	Yes	Yes	Guatemala	26	Man		Resident/Registrar/Trainee	Unchecked	Unchecked	Unchecked				Junior	Guatemala	General surgery		Urban	3	Urban	Guatemala	Yes	Checked	Unchecked	Unchecked	Unchecked	Unchecked	Unchecked		Agree	Disagree	Agree	Agree	Agree	Agree	Agree	Agree	Checked	Checked	Checked	Checked	Checked	Checked	Checked	Agree	Disagree	Disagree	Agree	No
669	Yes	Yes	Guatemala	26	Woman		Resident/Registrar/Trainee	Unchecked	Unchecked	Unchecked				Junior	Guatemala	General surgery		Urban	5	Urban	Guatemala	No	Unchecked	Unchecked	Unchecked	Unchecked	Unchecked	Unchecked										Unchecked	Unchecked	Unchecked	Unchecked	Unchecked	Unchecked	Unchecked	Agree	Agree	Agree	Agree	No
630	Yes	Yes	Guatemala	27	Man		Resident/Registrar/Trainee	Unchecked	Unchecked	Unchecked				Junior	Guatemala	General surgery		Both	5	Both	Guatemala	No	Unchecked	Unchecked	Unchecked	Unchecked	Unchecked	Unchecked										Unchecked	Unchecked	Unchecked	Unchecked	Unchecked	Unchecked	Unchecked	Agree	Agree	Agree	Disagree	No
604	Yes	Yes	Guatemala	28	Man		Resident/Registrar/Trainee	Unchecked	Unchecked	Unchecked				Senior	Guatemala	General surgery		Urban	5	Urban	Guatemala	No	Unchecked	Unchecked	Unchecked	Unchecked	Unchecked	Unchecked										Unchecked	Unchecked	Unchecked	Unchecked	Unchecked	Unchecked	Unchecked	Agree	Agree	Agree	Agree	No
617	Yes	Yes	Guatemala	29	Woman		Resident/Registrar/Trainee	Unchecked	Unchecked	Unchecked				Junior	Guatemala	General surgery		Urban	5	Urban		Yes	Checked	Unchecked	Checked	Checked	Unchecked	Unchecked		Agree	Disagree	Agree	Agree	Disagree	Agree	Disagree	Agree	Checked	Checked	Checked	Checked	Checked	Checked	Checked	Agree	Agree	I don't know/unsure	Disagree	Yes
616	Yes	Yes	Guatemala	27	Man		Resident/Registrar/Trainee	Unchecked	Unchecked	Unchecked				Junior	Guatemala	Urology		Urban	3	Urban	Guatemala	Yes	Checked	Unchecked	Unchecked	Unchecked	Unchecked	Unchecked		Agree	Agree	Agree	Agree	Agree	Agree	Agree	Agree	Unchecked	Checked	Unchecked	Unchecked	Unchecked	Unchecked	Unchecked	Agree	Agree	Agree	Agree	Yes
2839	Yes	Yes	Haiti	33	Man		Resident/Registrar/Trainee	Unchecked	Unchecked	Unchecked				Junior	Haiti	Anaesthesia/ Critical Care/ Intensivist		Both	3	Urban	Haiti	Yes	Unchecked	Unchecked	Unchecked	Checked	Unchecked	Unchecked		I don't know/ unsure	Disagree	Disagree	Agree	Disagree	Agree	Agree	Agree	Checked	Checked	Unchecked	Unchecked	Checked	Unchecked	Unchecked	Agree	Agree	I don't know/unsure	Agree	No
2838	Yes	Yes	Haiti	36	Man		Specialist/Consultant									Trauma surgery		Urban	2	Urban	Haiti	Yes	Checked	Unchecked	Unchecked	Unchecked	Unchecked	Unchecked		Agree	Disagree	Agree	Disagree	Disagree	Agree	Agree	Disagree	Checked	Checked	Unchecked	Checked	Checked	Checked	Checked	Agree	Agree	Disagree	I don't know/unsure	Yes
2841	Yes	Yes	Haiti	29	Man		Resident/Registrar/Trainee	Unchecked	Unchecked	Unchecked				Senior	Haiti	Obstetrics		Both	2	Both	Haiti	No	Unchecked	Unchecked	Unchecked	Unchecked	Unchecked	Unchecked										Unchecked	Unchecked	Unchecked	Unchecked	Unchecked	Unchecked	Unchecked	Agree	Agree	I don't know/unsure	Agree	No
2873	Yes	Yes	Haiti	42	Man		Specialist/Consultant									General surgery		Both	10	Both	Haiti	Yes	Checked	Checked	Checked	Unchecked	Checked	Unchecked		I don't know/ unsure	I don't know/ unsure	I don't know/ unsure	I don't know/ unsure	I don't know/ unsure	Agree	Agree	Agree	Checked	Checked	Checked	Checked	Checked	Checked	Checked	Agree	Agree	Agree	Disagree	No
2871	Yes	Yes	Haiti	28	Man		Resident/Registrar/Trainee	Unchecked	Unchecked	Unchecked				Junior	Haiti	Orthopaedic surgery		Rural	2	Urban	Haiti	Yes	Checked	Unchecked	Checked	Unchecked	Unchecked	Checked	IncisionHaiti	I don't know/ unsure	Agree	Disagree	Disagree	Agree	Agree	Agree	Agree	Checked	Checked	Checked	Checked	Checked	Checked	Checked	Agree	Agree	Disagree	Agree	Yes
1525	Yes	Yes	Haiti	33	Man		Specialist/Consultant									General surgery		Both	2	Urban		Yes	Checked	Unchecked	Unchecked	Checked	Unchecked	Unchecked		Disagree	Agree	Disagree	Disagree	Agree	Agree	Agree	Agree	Checked	Unchecked	Checked	Unchecked	Checked	Unchecked	Checked	Agree	Agree	I don't know/unsure	Disagree	Yes
2856	Yes	Yes	Haiti	28	Man		Resident/Registrar/Trainee	Unchecked	Unchecked	Unchecked				Junior	Haiti	Orthopaedic surgery		Both		Both	Haiti	Yes	Checked	Checked	Unchecked	Checked	Unchecked	Unchecked		Agree	Agree	Agree	I don't know/ unsure	I don't know/ unsure	Disagree	Agree	Agree	Checked	Checked	Checked	Checked	Checked	Checked	Checked	Agree	Agree	Agree	Agree	No
902	Yes	Yes	Haiti	52	Man		Specialist/Consultant									Gynecology		Urban	22	Urban	Haiti	No	Unchecked	Unchecked	Unchecked	Unchecked	Unchecked	Unchecked										Unchecked	Unchecked	Unchecked	Unchecked	Unchecked	Unchecked	Unchecked	Agree	I don't know/unsure	Disagree	Agree	No
2855	Yes	Yes	Haiti	32	Man		Resident/Registrar/Trainee	Unchecked	Unchecked	Unchecked				Senior	Haiti	Obstetrics		Both	2	Urban	Haiti	No	Unchecked	Unchecked	Unchecked	Unchecked	Unchecked	Unchecked										Unchecked	Unchecked	Unchecked	Unchecked	Unchecked	Unchecked	Unchecked	Agree	I don't know/unsure	Disagree	Agree	No
945	Yes	Yes	Haiti	38	Man		Specialist/Consultant									Obstetrics		Both	2	Both	Haiti	No	Unchecked	Unchecked	Unchecked	Unchecked	Unchecked	Unchecked										Unchecked	Unchecked	Unchecked	Unchecked	Unchecked	Unchecked	Unchecked	Agree	Agree	I don't know/unsure	Agree	No
2844	Yes	Yes	Haiti	30	Woman		Resident/Registrar/Trainee	Unchecked	Unchecked	Unchecked				Senior	Haiti	General surgery		Rural	3	Both	Haiti	Yes	Unchecked	Unchecked	Unchecked	Checked	Unchecked	Unchecked		I don't know/ unsure	Agree	I don't know/ unsure	Agree	Agree	Disagree	Agree	Agree	Checked	Checked	Unchecked	Unchecked	Checked	Unchecked	Unchecked	Agree	Agree	Disagree	Agree	Yes
742	Yes	Yes	Haiti	44	Man		Specialist/Consultant									Gynecology		Urban	5	Urban	Haiti	No	Unchecked	Unchecked	Unchecked	Unchecked	Unchecked	Unchecked										Unchecked	Unchecked	Unchecked	Unchecked	Unchecked	Unchecked	Unchecked	Disagree	I don't know/unsure	Agree	Agree	No
2849	Yes	Yes	Haiti	31	Woman		Resident/Registrar/Trainee	Unchecked	Unchecked	Unchecked				Senior	Haiti	General surgery		Urban	4	Rural		No	Unchecked	Unchecked	Unchecked	Unchecked	Unchecked	Unchecked										Unchecked	Unchecked	Unchecked	Unchecked	Unchecked	Unchecked	Unchecked	Agree	I don't know/unsure	Disagree	Disagree	Yes
2843	Yes	Yes	Haiti	33	Man		Resident/Registrar/Trainee	Unchecked	Unchecked	Unchecked				Senior	Haiti	General surgery		Both	5	Rural		No	Unchecked	Unchecked	Unchecked	Unchecked	Unchecked	Unchecked										Unchecked	Unchecked	Unchecked	Unchecked	Unchecked	Unchecked	Unchecked	Agree	I don't know/unsure	I don't know/unsure	Agree	No
721	Yes	Yes	Haiti	40	Man		Specialist/Consultant									General surgery		Urban	10	Urban	Haiti	Yes	Checked	Unchecked	Unchecked	Unchecked	Unchecked	Unchecked		Agree	Disagree	I don't know/ unsure	Disagree	Agree	Disagree	I don't know/ unsure	Disagree	Checked	Checked	Unchecked	Unchecked	Checked	Checked	Checked	Agree	Agree	I don't know/unsure	Agree	No
505	Yes	Yes	Haiti	33	Woman		Specialist/Consultant									General surgery		Both	7	Both	Haiti	Yes	Unchecked	Checked	Unchecked	Checked	Unchecked	Unchecked		Agree	Disagree	Disagree	Disagree	Agree	Disagree	Agree	Agree	Checked	Checked	Checked	Checked	Checked	Checked	Checked	Agree	Agree	Agree	I don't know/unsure	Yes
584	Yes	Yes	Haiti	29	Woman		Resident/Registrar/Trainee	Unchecked	Unchecked	Unchecked				Senior	Haiti	Anaesthesia/ Critical Care/ Intensivist		Urban	3	Rural	Haiti	Yes	Checked	Checked	Checked	Checked	Unchecked	Unchecked		I don't know/ unsure	I don't know/ unsure	Disagree	Disagree	Disagree	Agree	Disagree	Agree	Checked	Unchecked	Unchecked	Unchecked	Checked	Unchecked	Unchecked	Agree	Agree	Disagree	Agree	No
2846	Yes	Yes	Haiti	51	Woman		Specialist/Consultant									Cardiothoracic surgery		Urban	19	Urban	Haiti	Yes	Unchecked	Unchecked	Checked	Unchecked	Unchecked	Unchecked		Agree	Disagree	Disagree	Agree	Disagree	Disagree	Disagree	Agree	Checked	Checked	Checked	Checked	Unchecked	Unchecked	Unchecked	Agree	Agree	Agree	Agree	No
2058	Yes	Yes	Haiti	55	Man		Specialist/Consultant									Gynecology		Urban	20	Urban	Haiti	No	Unchecked	Unchecked	Unchecked	Unchecked	Unchecked	Unchecked										Unchecked	Unchecked	Unchecked	Unchecked	Unchecked	Unchecked	Unchecked	Agree	Agree	Agree	Agree	No
2850	Yes	Yes	Haiti	37	Woman		Specialist/Consultant									General surgery		Both	9	Both	Haiti	Yes	Checked	Checked	Checked	Checked	Unchecked	Unchecked		Agree	I don't know/ unsure	Disagree	Disagree	I don't know/ unsure	Disagree	Agree	Agree	Checked	Checked	Checked	Checked	Checked	Checked	Checked	Agree	Agree	Disagree	Agree	Yes
2141	Yes	Yes	Haiti	27	Man		Resident/Registrar/Trainee	Unchecked	Unchecked	Unchecked				Junior	Haiti	General surgery		Both	1	Urban	Haiti	Yes	Unchecked	Unchecked	Checked	Unchecked	Unchecked	Unchecked		Agree	Disagree	Disagree	Disagree	Disagree	Disagree	Agree	I don't know/ unsure	Checked	Checked	Checked	Checked	Checked	Checked	Checked	Agree	Agree	Disagree	Agree	Yes
2854	Yes	Yes	Haiti	33	Woman		Specialist/Consultant									Obstetrics		Both	3	Urban	Haiti	Yes	Unchecked	Unchecked	Checked	Unchecked	Unchecked	Unchecked				Agree	Disagree	Disagree	Agree			Checked	Checked	Unchecked	Checked	Checked	Checked	Unchecked	Agree	Agree	Agree	Agree	No
751	Yes	Yes	Haiti	38	Woman		Specialist/Consultant									Gynecology		Both	5	Urban	Haiti	No	Unchecked	Unchecked	Unchecked	Unchecked	Unchecked	Unchecked										Unchecked	Unchecked	Unchecked	Unchecked	Unchecked	Unchecked	Unchecked	Agree	I don't know/unsure	Disagree	Agree	No
1493	Yes	Yes	Haiti	52	Man		Specialist/Consultant									General surgery		Both	20	Urban	Haiti	Yes	Unchecked	Unchecked	Unchecked	Checked	Unchecked	Unchecked		Agree	Disagree	Disagree	Agree	Agree	Disagree	Agree	Agree	Checked	Checked	Checked	Unchecked	Checked	Checked	Checked	Agree	Agree	I don't know/unsure	Agree	Yes
2845	Yes	Yes	Haiti	29	Man		Resident/Registrar/Trainee	Unchecked	Unchecked	Unchecked				Junior	Haiti	General surgery		Both	2	Urban	Haiti	No	Unchecked	Unchecked	Unchecked	Unchecked	Unchecked	Unchecked										Unchecked	Unchecked	Unchecked	Unchecked	Unchecked	Unchecked	Unchecked	Agree	Agree	Disagree	Agree	Yes
754	Yes	Yes	India	29	Woman		Resident/Registrar/Trainee	Unchecked	Unchecked	Unchecked				Senior	India	Anaesthesia/ Critical Care/ Intensivist		N/A - Student		Both	India	No	Unchecked	Unchecked	Unchecked	Unchecked	Unchecked	Unchecked										Unchecked	Unchecked	Unchecked	Unchecked	Unchecked	Unchecked	Unchecked	Agree	I don't know/unsure	Disagree	Agree	No
756	Yes	Yes	India	31	Woman		Resident/Registrar/Trainee	Unchecked	Unchecked	Unchecked				Junior	India	Anaesthesia/ Critical Care/ Intensivist		Rural	3	Urban	India	No	Unchecked	Unchecked	Unchecked	Unchecked	Unchecked	Unchecked										Unchecked	Unchecked	Unchecked	Unchecked	Unchecked	Unchecked	Unchecked	Agree	Agree	Agree	Agree	No
15	Yes	Yes	India	31	Woman		Specialist/Consultant									Gynecology		Urban	7	Urban	India	No	Unchecked	Unchecked	Unchecked	Unchecked	Unchecked	Unchecked										Unchecked	Unchecked	Unchecked	Unchecked	Unchecked	Unchecked	Unchecked	Agree	Disagree	Disagree	Disagree	No
2183	Yes	Yes	India	45	Woman		Specialist/Consultant									Pediatric surgery		Urban	14	Both	Zambia	Yes	Checked	Unchecked	Unchecked	Checked	Unchecked	Unchecked		I don't know/ unsure	Disagree	Agree	Disagree	Agree	Disagree	Disagree	Disagree	Checked	Checked	Checked	Checked	Unchecked	Unchecked	Checked	Agree	Agree	Disagree	Agree	No
803	Yes	Yes	India	26	Woman		Resident/Registrar/Trainee	Unchecked	Unchecked	Unchecked				Junior	India	Anaesthesia/ Critical Care/ Intensivist		Both	2	Urban	India	No	Unchecked	Unchecked	Unchecked	Unchecked	Unchecked	Unchecked										Unchecked	Unchecked	Unchecked	Unchecked	Unchecked	Unchecked	Unchecked	Agree	Agree	Agree	I don't know/unsure	No
2424	Yes	Yes	India	31	Man		Fellow									Plastic surgery		Urban		Rural		Yes	Unchecked	Checked	Unchecked	Unchecked	Unchecked	Unchecked		Disagree	Disagree	I don't know/ unsure	Disagree	Disagree	Disagree	I don't know/ unsure	Disagree	Checked	Checked	Checked	Checked	Checked	Unchecked	Unchecked	Agree	Agree	Agree	Disagree	No
2749	Yes	Yes	India	25	Man		Resident/Registrar/Trainee	Unchecked	Unchecked	Unchecked				Junior	India	General surgery		Urban	5	Rural	India	Yes	Checked	Unchecked	Unchecked	Unchecked	Unchecked	Unchecked		Agree	Agree	Agree	Agree	Agree	Agree	Agree	Agree	Unchecked	Unchecked	Unchecked	Unchecked	Checked	Unchecked	Unchecked	Agree	Agree	Agree	Agree	Yes
1161	Yes	Yes	India	27	Man		Resident/Registrar/Trainee	Unchecked	Unchecked	Unchecked				Junior	India	General surgery		Urban	2	Urban	India	Yes	Unchecked	Unchecked	Unchecked	Checked	Unchecked	Unchecked		Disagree	I don't know/ unsure	I don't know/ unsure	Disagree	I don't know/ unsure	Disagree	I don't know/ unsure	I don't know/ unsure	Checked	Checked	Unchecked	Checked	Checked	Unchecked	Unchecked	Agree	Disagree	Disagree	I don't know/unsure	No
1925	Yes	Yes	India	39	Man		Specialist/Consultant									General surgery		Rural	12	Rural	India	Yes	Checked	Unchecked	Unchecked	Unchecked	Unchecked	Unchecked		I don't know/ unsure	Agree	I don't know/ unsure	Disagree	Agree	Disagree	Agree	Disagree	Checked	Checked	Checked	Checked	Checked	Checked	Checked	Agree	Agree	Disagree	Agree	No
1307	Yes	Yes	India	39	Man		Specialist/Consultant									General surgery		Urban	11	Urban	India	Yes	Checked	Unchecked	Checked	Checked	Unchecked	Unchecked		Agree	Disagree	Agree	Disagree	Agree	Disagree	I don't know/ unsure	Disagree	Checked	Checked	Checked	Unchecked	Checked	Unchecked	Unchecked	Agree	Agree	Disagree	Disagree	No
989	Yes	Yes	India	39	Woman		Fellow									General surgery		Urban	4	Urban	India	Yes	Checked	Unchecked	Checked	Checked	Unchecked	Unchecked		Disagree	Disagree	Disagree	Agree	Agree	Disagree	Agree	Agree	Checked	Checked	Checked	Checked	Checked	Checked	Checked	Agree	I don't know/unsure	Disagree	I don't know/unsure	No
2657	Yes	Yes	India	37	Woman		Specialist/Consultant									General surgery		Urban	7	Rural	India	Yes	Checked	Unchecked	Unchecked	Checked	Unchecked	Unchecked		I don't know/ unsure	Agree	Agree	Disagree	Disagree	I don't know/ unsure	I don't know/ unsure	I don't know/ unsure	Checked	Checked	Checked	Unchecked	Checked	Checked	Checked	Agree	Agree	Disagree	Disagree	Yes
2665	Yes	Yes	India	32	Woman		Specialist/Consultant									General surgery		Urban	2	Urban	India	Yes	Checked	Unchecked	Unchecked	Unchecked	Unchecked	Unchecked		Agree	Disagree	Agree	Disagree	Agree	Agree	Disagree	Disagree	Checked	Checked	Checked	Checked	Checked	Checked	Checked	Agree	Agree	Disagree	Agree	No
2662	Yes	Yes	India	50	Man		Specialist/Consultant									General surgery		Urban	20	Urban	India	Yes	Checked	Unchecked	Unchecked	Checked	Unchecked	Unchecked		I don't know/ unsure	Disagree	I don't know/ unsure	Disagree	Agree	Disagree	Disagree	Disagree	Checked	Checked	Checked	Checked	Checked	Checked	Checked	Agree	Disagree	Disagree	Agree	No
868	Yes	Yes	India	35	Woman		Resident/Registrar/Trainee	Unchecked	Unchecked	Unchecked				Junior	India	Anaesthesia/ Critical Care/ Intensivist		Both	10	Urban	India	No	Unchecked	Unchecked	Unchecked	Unchecked	Unchecked	Unchecked										Unchecked	Unchecked	Unchecked	Unchecked	Unchecked	Unchecked	Unchecked	Agree	Agree	Agree	Disagree	No
755	Yes	Yes	India	28	Woman		Resident/Registrar/Trainee	Unchecked	Unchecked	Unchecked				Senior	India	Anaesthesia/ Critical Care/ Intensivist		Urban	1	Both	India	No	Unchecked	Unchecked	Unchecked	Unchecked	Unchecked	Unchecked										Unchecked	Unchecked	Unchecked	Unchecked	Unchecked	Unchecked	Unchecked	Agree	Agree	I don't know/unsure	Agree	No
2652	Yes	Yes	India	48	Man		Specialist/Consultant									General surgery		Urban	20	Urban	India	Yes	Checked	Checked	Checked	Checked	Unchecked	Unchecked		Disagree	Disagree	Disagree	Agree	Disagree	Disagree	Agree	Disagree	Checked	Checked	Checked	Checked	Checked	Checked	Checked	Agree	Agree	Disagree	Agree	No
2064	Yes	Yes	India	41	Man		Specialist/Consultant									General surgery		Both	10	Urban	India	Yes	Checked	Checked	Checked	Unchecked	Unchecked	Unchecked		Agree	Disagree	Disagree	I don't know/ unsure	Agree	Disagree	Agree	I don't know/ unsure	Checked	Checked	Checked	Unchecked	Checked	Unchecked	Unchecked	Agree	I don't know/unsure	I don't know/unsure	Disagree	Yes
2766	Yes	Yes	India	25	Man		Resident/Registrar/Trainee	Unchecked	Unchecked	Unchecked				Junior	India	General surgery		Urban	5	Rural	India	Yes	Checked	Unchecked	Unchecked	Unchecked	Unchecked	Unchecked		Agree	Agree	Agree	Agree	Agree	Agree	Agree	Agree	Unchecked	Unchecked	Unchecked	Unchecked	Checked	Unchecked	Unchecked	Agree	Agree	Agree	Agree	Yes
2636	Yes	Yes	India	38	Man		Specialist/Consultant									Surgical oncology		Both	6	Rural	India	Yes	Checked	Unchecked	Unchecked	Unchecked	Unchecked	Unchecked		Agree	Disagree	Disagree	Disagree	Disagree	Disagree	Disagree	Disagree	Checked	Checked	Unchecked	Checked	Checked	Checked	Checked	Agree	Agree	Agree	Agree	Yes
2872	Yes	Yes	India	37	Woman		Specialist/Consultant									General surgery		Urban	11	Urban	India	Yes	Checked	Unchecked	Checked	Unchecked	Checked	Unchecked		Agree	Disagree	Agree	Disagree	Disagree	Agree	Disagree	Disagree	Checked	Checked	Checked	Unchecked	Checked	Unchecked	Unchecked	Agree	Agree	Disagree	Disagree	Yes
833	Yes	Yes	India	27	Woman		Resident/Registrar/Trainee	Unchecked	Unchecked	Unchecked				Junior	India	Anaesthesia/ Critical Care/ Intensivist		Both		Urban	India	No	Unchecked	Unchecked	Unchecked	Unchecked	Unchecked	Unchecked										Unchecked	Unchecked	Unchecked	Unchecked	Unchecked	Unchecked	Unchecked	Agree	Agree	Disagree	Agree	Yes
817	Yes	Yes	India	31	Woman		Resident/Registrar/Trainee	Unchecked	Unchecked	Unchecked				Senior	India	Anaesthesia/ Critical Care/ Intensivist		Urban	4	Both	India	No	Unchecked	Unchecked	Unchecked	Unchecked	Unchecked	Unchecked										Unchecked	Unchecked	Unchecked	Unchecked	Unchecked	Unchecked	Unchecked	Agree	Agree	Disagree	Agree	No
1255	Yes	Yes	India	51	Woman		Specialist/Consultant									General surgery		Urban	20	Urban	India	Yes	Checked	Unchecked	Unchecked	Unchecked	Unchecked	Unchecked		I don't know/ unsure	Disagree	I don't know/ unsure	Disagree	Agree	Disagree	Disagree	Disagree	Checked	Checked	Checked	Unchecked	Checked	Unchecked	Unchecked	Agree	I don't know/unsure	Disagree	Disagree	No
1928	Yes	Yes	India	30	Woman		Specialist/Consultant									Pediatric surgery		Urban	4	Urban	India	Yes	Checked	Unchecked	Unchecked	Checked	Unchecked	Unchecked		Disagree	Disagree	I don't know/ unsure	Agree	Disagree	Disagree	Agree	Agree	Checked	Checked	Checked	Checked	Checked	Checked	Checked	Agree	Agree	Agree	Agree	Yes
753	Yes	Yes	India	31	Woman		Resident/Registrar/Trainee	Unchecked	Unchecked	Unchecked				Junior	India	Anaesthesia/ Critical Care/ Intensivist		N/A - Student		Urban	India	No	Unchecked	Unchecked	Unchecked	Unchecked	Unchecked	Unchecked										Unchecked	Unchecked	Unchecked	Unchecked	Unchecked	Unchecked	Unchecked	Agree	Agree	I don't know/unsure	Agree	No
1179	Yes	Yes	India	34	Woman		Resident/Registrar/Trainee	Unchecked	Unchecked	Unchecked				Senior	India	Anaesthesia/ Critical Care/ Intensivist		Urban	2	Urban	India	No	Unchecked	Unchecked	Unchecked	Unchecked	Unchecked	Unchecked										Unchecked	Unchecked	Unchecked	Unchecked	Unchecked	Unchecked	Unchecked	Agree	Agree	I don't know/unsure	Agree	Yes
802	Yes	Yes	India	29	Woman		Resident/Registrar/Trainee	Unchecked	Unchecked	Unchecked				Senior	India	Anaesthesia/ Critical Care/ Intensivist		Rural	1	Urban	India	No	Unchecked	Unchecked	Unchecked	Unchecked	Unchecked	Unchecked										Unchecked	Unchecked	Unchecked	Unchecked	Unchecked	Unchecked	Unchecked	Agree	Agree	Disagree	Agree	No
2423	Yes	Yes	India	31	Woman		Specialist/Consultant									General surgery		Urban	5	Both	India	Yes	Checked	Unchecked	Unchecked	Unchecked	Unchecked	Unchecked		I don't know/ unsure	Agree	Agree	Agree	Agree	Disagree	Agree	I don't know/ unsure	Checked	Checked	Checked	Unchecked	Checked	Checked	Checked	Agree	Agree	Agree	Agree	No
1970	Yes	Yes	India	37	Man		Specialist/Consultant									General surgery		Urban	5	Urban	India	Yes	Checked	Unchecked	Checked	Unchecked	Unchecked	Unchecked		Agree	Disagree	Agree	Agree	Agree	Disagree	Agree	Disagree	Checked	Checked	Checked	Unchecked	Checked	Checked	Checked	Agree	Disagree	Disagree	Agree	No
200	Yes	Yes	India	44	Man		Specialist/Consultant									Surgical oncology		Urban	20	Urban	India	Yes	Checked	Checked	Checked	Checked	Unchecked	Unchecked		Agree	Disagree	Agree	Disagree	Agree	Disagree	I don't know/ unsure	I don't know/ unsure	Checked	Checked	Checked	Unchecked	Checked	Unchecked	Unchecked	Agree	I don't know/unsure	Disagree	Agree	No
1922	Yes	Yes	India	45	Man		Specialist/Consultant									Orthopaedic surgery		Urban	14	Urban	India	Yes	Checked	Unchecked	Unchecked	Unchecked	Unchecked	Unchecked		Agree	Disagree	Agree	Disagree	Agree	Disagree	Agree	Disagree	Checked	Checked	Unchecked	Checked	Checked	Unchecked	Checked	Agree	Agree	Disagree	Agree	No
2182	Yes	Yes	India	53	Man		Specialist/Consultant									Pediatric surgery		Urban	20	Urban	India	No	Unchecked	Unchecked	Unchecked	Unchecked	Unchecked	Unchecked										Unchecked	Unchecked	Unchecked	Unchecked	Unchecked	Unchecked	Unchecked	I don't know/unsure	Agree	Disagree	Agree	No
2650	Yes	Yes	India	47	Woman		Specialist/Consultant									Anaesthesia/ Critical Care/ Intensivist		Urban	30	Urban	India	Yes	Checked	Unchecked	Unchecked	Unchecked	Unchecked	Unchecked		Disagree	Disagree	Disagree	Agree	Agree	Disagree	Agree	Disagree	Checked	Checked	Checked	Checked	Checked	Checked	Checked	Agree	Disagree	Disagree	Agree	No
1159	Yes	Yes	India	30	Woman		Specialist/Consultant									Anaesthesia/ Critical Care/ Intensivist		Both	1	Urban	India	No	Unchecked	Unchecked	Unchecked	Unchecked	Unchecked	Unchecked										Unchecked	Unchecked	Unchecked	Unchecked	Unchecked	Unchecked	Unchecked	Agree	Agree	Disagree	Agree	No
1931	Yes	Yes	India	35	Man		Specialist/Consultant									Surgical oncology		Both	13	Rural	India	Yes	Unchecked	Checked	Unchecked	Unchecked	Unchecked	Unchecked		Agree	I don't know/ unsure	Disagree	Disagree	Disagree	I don't know/ unsure	Agree	Agree	Checked	Checked	Checked	Checked	Checked	Checked	Checked	Agree	Agree	Agree	Disagree	Yes
987	Yes	Yes	India	54	Woman		Specialist/Consultant									Anaesthesia/ Critical Care/ Intensivist		Urban	28	Urban	India	Yes	Unchecked	Unchecked	Checked	Unchecked	Unchecked	Unchecked		I don't know/ unsure	Disagree	Agree	Agree	Agree	Disagree	Agree	Agree	Checked	Checked	Checked	Checked	Checked	Checked	Checked	Agree	Disagree	Disagree	Agree	No
752	Yes	Yes	India	38	Woman		Specialist/Consultant									Anaesthesia/ Critical Care/ Intensivist		Urban	5	Urban	India	No	Unchecked	Unchecked	Unchecked	Unchecked	Unchecked	Unchecked										Unchecked	Unchecked	Unchecked	Unchecked	Unchecked	Unchecked	Unchecked	Agree	I don't know/unsure	I don't know/unsure	Agree	Yes
2269	Yes	Yes	India	50	Woman		Specialist/Consultant									Pediatric surgery		Urban	20	Urban	India	Yes	Checked	Unchecked	Checked	Checked	Unchecked	Unchecked		Agree	Disagree	Agree	Disagree	Agree	Disagree	Agree	Agree	Checked	Checked	Checked	Checked	Checked	Checked	Checked	Agree	Agree	Disagree	Agree	Yes
2091	Yes	Yes	India	36	Woman		Specialist/Consultant									Anaesthesia/ Critical Care/ Intensivist		Both	9	Urban	India	Yes	Checked	Unchecked	Checked	Checked	Unchecked	Unchecked		Agree	Disagree	Agree	Disagree	Agree	Disagree	Agree	I don't know/ unsure	Checked	Checked	Checked	Checked	Checked	Checked	Checked	Agree	I don't know/unsure	Disagree	Agree	Yes
874	Yes	Yes	India	31	Woman		Resident/Registrar/Trainee	Unchecked	Unchecked	Unchecked				Senior	India	Anaesthesia/ Critical Care/ Intensivist		Urban	2	Urban	India	No	Unchecked	Unchecked	Unchecked	Unchecked	Unchecked	Unchecked										Unchecked	Unchecked	Unchecked	Unchecked	Unchecked	Unchecked	Unchecked	Agree	I don't know/unsure	Disagree	Disagree	Yes
870	Yes	Yes	India	35	Woman		Specialist/Consultant									Gynecology		Both	10	Urban	India	No	Unchecked	Unchecked	Unchecked	Unchecked	Unchecked	Unchecked										Unchecked	Unchecked	Unchecked	Unchecked	Unchecked	Unchecked	Unchecked	Agree	Agree	Disagree	Disagree	No
2661	Yes	Yes	India	30	Man		Specialist/Consultant									General surgery		Both	2	Urban	India	Yes	Checked	Unchecked	Unchecked	Checked	Unchecked	Unchecked		Agree	Disagree	Agree	Disagree	Agree	Agree	Disagree	Agree	Checked	Checked	Checked	Checked	Checked	Unchecked	Unchecked	Agree	Agree	Agree	Disagree	No
1990	Yes	Yes	India	41	Man		Specialist/Consultant									Anaesthesia/ Critical Care/ Intensivist		Both	10	Both	India	Yes	Checked	Checked	Checked	Unchecked	Unchecked	Unchecked		Agree	Disagree	Agree	Disagree	Agree	Agree	Agree	Disagree	Checked	Checked	Checked	Checked	Checked	Checked	Checked	Agree	Agree	I don't know/unsure	Agree	Yes
1979	Yes	Yes	India	37	Woman		Specialist/Consultant									Obstetrics		Urban	13	Urban	India	Yes	Checked	Unchecked	Unchecked	Unchecked	Unchecked	Unchecked		Agree	Disagree	Agree	Disagree	Agree	Disagree	Disagree	Disagree	Checked	Checked	Checked	Unchecked	Checked	Unchecked	Checked	Agree	Agree	Disagree	Agree	No
2656	Yes	Yes	India	31	Woman		Specialist/Consultant									General surgery		Both	1	Urban	India	Yes	Checked	Unchecked	Checked	Checked	Unchecked	Unchecked		Agree	Disagree	Agree	Disagree	Disagree	Disagree	Agree	Disagree	Checked	Checked	Checked	Unchecked	Checked	Unchecked	Unchecked	Agree	Agree	Disagree	Agree	Yes
1986	Yes	Yes	India	42	Man		Specialist/Consultant									General surgery		Urban	13	Urban	India	Yes	Checked	Unchecked	Checked	Checked	Unchecked	Unchecked		Agree	Disagree	I don't know/ unsure	Disagree	Disagree	Disagree	Disagree	Disagree	Checked	Checked	Checked	Unchecked	Checked	Unchecked	Checked	Agree	Agree	Disagree	Agree	Yes
967	Yes	Yes	India	26	Man		Resident/Registrar/Trainee	Unchecked	Unchecked	Unchecked				Junior	India	Anaesthesia/ Critical Care/ Intensivist		Urban	2	Urban	India	No	Unchecked	Unchecked	Unchecked	Unchecked	Unchecked	Unchecked										Unchecked	Unchecked	Unchecked	Unchecked	Unchecked	Unchecked	Unchecked	Agree	Agree	Disagree	Agree	Yes
1250	Yes	Yes	India	38	Man		Specialist/Consultant									General surgery		Urban	10	Urban	India	Yes	Checked	Unchecked	Checked	Checked	Unchecked	Unchecked		Agree	Disagree	Agree	Disagree	Disagree	I don't know/ unsure	Agree	Disagree	Checked	Checked	Checked	Checked	Checked	Checked	Checked	Agree	I don't know/unsure	I don't know/unsure	Agree	Yes
2655	Yes	Yes	India	28	Man		Specialist/Consultant									General surgery		Urban	1	Urban	India	Yes	Checked	Unchecked	Checked	Checked	Unchecked	Unchecked		Agree	Agree	Agree	Disagree	Disagree	Agree	Agree	Agree	Checked	Checked	Checked	Unchecked	Unchecked	Unchecked	Unchecked	Agree	Agree	Disagree	Disagree	No
811	Yes	Yes	Indonesia	51	Man		Specialist/Consultant									General surgery		Urban	12	Both	Indonesia	Yes	Unchecked	Checked	Unchecked	Unchecked	Unchecked	Unchecked		Agree	Disagree	Agree	Disagree	Disagree	Agree	Disagree	Agree	Checked	Checked	Checked	Checked	Checked	Checked	Checked	Agree	Agree	Agree	Agree	No
6	Yes	Yes	Indonesia	35	Man		Specialist/Consultant									Urology		Both	5	Urban	Indonesia	No	Unchecked	Unchecked	Unchecked	Unchecked	Unchecked	Unchecked										Unchecked	Unchecked	Unchecked	Unchecked	Unchecked	Unchecked	Unchecked	Agree	I don't know/unsure	Disagree	I don't know/unsure	No
16	Yes	Yes	Indonesia	30	Woman		Resident/Registrar/Trainee	Unchecked	Unchecked	Unchecked				Junior	Indonesia	General surgery		N/A - Student		Urban	Indonesia	No	Unchecked	Unchecked	Unchecked	Unchecked	Unchecked	Unchecked										Unchecked	Unchecked	Unchecked	Unchecked	Unchecked	Unchecked	Unchecked	Agree	Agree	Disagree	Disagree	No
978	Yes	Yes	Indonesia	51	Man		Specialist/Consultant									General surgery		Both	51	Urban	Indonesia	No	Unchecked	Unchecked	Unchecked	Unchecked	Unchecked	Unchecked										Unchecked	Unchecked	Unchecked	Unchecked	Unchecked	Unchecked	Unchecked	Disagree	Agree	I don't know/unsure	Agree	No
2502	Yes	Yes	Iraq	44	Man		Specialist/Consultant									Pediatric surgery		Both	20	Urban	Iraq	No	Unchecked	Unchecked	Unchecked	Unchecked	Unchecked	Unchecked										Unchecked	Unchecked	Unchecked	Unchecked	Unchecked	Unchecked	Unchecked	I don't know/unsure	Agree	I don't know/unsure	Agree	No
2754	Yes	Yes	Iraq	29	Woman		Resident/Registrar/Trainee	Unchecked	Unchecked	Unchecked				Junior	Iraq	Obstetrics		Rural	1	Urban	Yemen Rep.	No	Unchecked	Unchecked	Unchecked	Unchecked	Unchecked	Unchecked										Unchecked	Unchecked	Unchecked	Unchecked	Unchecked	Unchecked	Unchecked	I don't know/unsure	Disagree	Disagree	Agree	No
2752	Yes	Yes	Iraq	36	Man		Specialist/Consultant									Plastic surgery		Urban	11	Urban	Iraq	No	Unchecked	Unchecked	Unchecked	Unchecked	Unchecked	Unchecked										Unchecked	Unchecked	Unchecked	Unchecked	Unchecked	Unchecked	Unchecked	Agree	Agree	Disagree	Agree	No
2516	Yes	Yes	Iraq	49	Man		Fellow									Pediatric surgery		Urban	20	Urban	Iraq	Yes	Unchecked	Unchecked	Unchecked	Checked	Unchecked	Unchecked		I don't know/ unsure	I don't know/ unsure	Agree	Agree					Unchecked	Unchecked	Unchecked	Checked	Unchecked	Unchecked	Unchecked	I don't know/unsure
1092	Yes	Yes	Iraq	27	Woman		Resident/Registrar/Trainee	Unchecked	Unchecked	Unchecked				Junior	Iraq	General surgery		Both	1	Both	Iraq	No	Unchecked	Unchecked	Unchecked	Unchecked	Unchecked	Unchecked										Unchecked	Unchecked	Unchecked	Unchecked	Unchecked	Unchecked	Unchecked	Agree	Disagree	Disagree	Agree	No
2507	Yes	Yes	Iraq	50	Man		Specialist/Consultant									General surgery		Both	15	Urban		Yes	Checked	Unchecked	Checked	Unchecked	Checked	Unchecked		Agree	Agree	Agree	Agree	Agree	Agree	Agree	Agree	Checked	Checked	Checked	Checked	Checked	Checked	Checked	Agree	Agree	Agree	Agree	Yes
2715	Yes	Yes	Kenya	34	Man		Resident/Registrar/Trainee	Unchecked	Unchecked	Unchecked				Senior	Kenya	Obstetrics		Urban	7	Both	Kenya	Yes	Checked	Unchecked	Unchecked	Unchecked	Unchecked	Unchecked		I don't know/ unsure	Agree	Disagree	Agree	Agree	Disagree	Agree	Agree	Checked	Checked	Unchecked	Unchecked	Checked	Unchecked	Unchecked	Agree	Agree	Agree	Agree	No
884	Yes	Yes	Kenya	34	Man		Resident/Registrar/Trainee	Unchecked	Unchecked	Unchecked				Senior	Kenya	General surgery		Urban	3	Urban	Kenya	Yes	Checked	Unchecked	Checked	Unchecked	Unchecked	Unchecked		Agree	Disagree	I don't know/ unsure	Disagree	Agree	Disagree	Agree	Agree	Checked	Checked	Unchecked	Checked	Checked	Checked	Unchecked	Agree	Disagree	Disagree	Disagree	Yes
256	Yes	Yes	Kenya	40	Man		Specialist/Consultant									General surgery		Rural	7	Both	United States	Yes	Checked	Checked	Checked	Checked	Unchecked	Unchecked		Agree	I don't know/ unsure	I don't know/ unsure	Disagree	Agree	Disagree	Agree	Disagree	Checked	Checked	Checked	Checked	Checked	Checked	Checked	Agree	Agree	Agree	I don't know/unsure	Yes
551	Yes	Yes	Kenya	40	Woman		Specialist/Consultant									Obstetrics		Rural	14	Rural	Kenya	No	Unchecked	Unchecked	Unchecked	Unchecked	Unchecked	Unchecked										Unchecked	Unchecked	Unchecked	Unchecked	Unchecked	Unchecked	Unchecked	Agree	Agree	Disagree	Agree	No
2699	Yes	Yes	Kenya	34	Man		Resident/Registrar/Trainee	Unchecked	Unchecked	Unchecked				Senior	Kenya	Gynecology		Rural	6	Rural	Kenya	No	Unchecked	Unchecked	Unchecked	Unchecked	Unchecked	Unchecked										Unchecked	Unchecked	Unchecked	Unchecked	Unchecked	Unchecked	Unchecked	Agree	Agree	Disagree	Agree	No
2714	Yes	Yes	Kenya	36	Man		Resident/Registrar/Trainee	Unchecked	Unchecked	Unchecked				Junior	Kenya	Obstetrics		Urban	9	Urban	Kenya	No	Unchecked	Unchecked	Unchecked	Unchecked	Unchecked	Unchecked										Unchecked	Unchecked	Unchecked	Unchecked	Unchecked	Unchecked	Unchecked	Agree	Agree	Disagree	Agree	No
2695	Yes	Yes	Kenya	34	Man		Resident/Registrar/Trainee	Unchecked	Unchecked	Unchecked				Senior	Kenya	Gynecology		Urban	8	Both	Kenya	No	Unchecked	Unchecked	Unchecked	Unchecked	Unchecked	Unchecked										Unchecked	Unchecked	Unchecked	Unchecked	Unchecked	Unchecked	Unchecked	Agree	Agree	Agree	Agree	No
883	Yes	Yes	Kenya	42	Man		Resident/Registrar/Trainee	Unchecked	Unchecked	Unchecked				Senior	Kenya	General surgery		Both	19	Rural	Kenya	Yes	Unchecked	Unchecked	Checked	Unchecked	Unchecked	Unchecked		Agree	Disagree	Agree	I don't know/ unsure	Disagree	Disagree	Disagree	Agree	Checked	Checked	Checked	Unchecked	Checked	Checked	Unchecked	Agree	Agree	Disagree	Agree	No
1677	Yes	Yes	Kenya	29	Man		Medical Graduate (not started post-graduate training)	Unchecked	Checked	Unchecked	Yes	Kenya	More than 2			General surgery		Both	2	Both	Kenya	Yes	Unchecked	Unchecked	Checked	Unchecked	Unchecked	Unchecked		Agree	Disagree	I don't know/ unsure	I don't know/ unsure	I don't know/ unsure	I don't know/ unsure	Agree	I don't know/ unsure	Unchecked	Checked	Unchecked	Unchecked	Unchecked	Unchecked	Unchecked	Agree	Agree	Agree	Agree	Yes
2864	Yes	Yes	Kyrgyz Republic	35	Man		Specialist/Consultant									General surgery		Urban	12	Urban	Kyrgyz Republic	No	Unchecked	Unchecked	Unchecked	Unchecked	Unchecked	Unchecked										Unchecked	Unchecked	Unchecked	Unchecked	Unchecked	Unchecked	Unchecked	Agree	Agree	Agree	Agree	No
2816	Yes	Yes	Kyrgyz Republic	32	Woman		Specialist/Consultant									Surgical oncology		Urban		Urban		Yes	Unchecked	Checked	Unchecked	Unchecked	Unchecked	Unchecked		Agree	Agree	Agree	Agree	Agree	Agree	Agree	Agree	Unchecked	Unchecked	Unchecked	Checked	Unchecked	Unchecked	Unchecked	Agree	Agree	Agree	Agree	Yes
411	Yes	Yes	Kyrgyz Republic	37	Woman		Specialist/Consultant									Anaesthesia/ Critical Care/ Intensivist		Urban	10	Urban	Kyrgyz Republic	Yes	Unchecked	Unchecked	Checked	Unchecked	Unchecked	Unchecked		Agree	Disagree	Disagree	Disagree	Disagree	Agree	Agree	Agree	Checked	Checked	Checked	Checked	Unchecked	Checked	Checked	Agree	Agree	Agree	Agree	Yes
2247	Yes	Yes	Kyrgyz Republic	30	Man		Specialist/Consultant									General surgery		Rural	3	Both	Kyrgyz Republic	No	Unchecked	Unchecked	Unchecked	Unchecked	Unchecked	Unchecked										Unchecked	Unchecked	Unchecked	Unchecked	Unchecked	Unchecked	Unchecked	Agree	Agree	Agree	Agree	No
2813	Yes	Yes	Kyrgyz Republic	30	Man		Specialist/Consultant									Trauma surgery		Urban	2	Urban	Kyrgyz Republic	No	Unchecked	Unchecked	Unchecked	Unchecked	Unchecked	Unchecked										Unchecked	Unchecked	Unchecked	Unchecked	Unchecked	Unchecked	Unchecked	Agree	I don't know/unsure		Agree	No
2808	Yes	Yes	Kyrgyz Republic	29	Man		Specialist/Consultant									Urology		Urban	5	Urban	Kyrgyz Republic	No	Unchecked	Unchecked	Unchecked	Unchecked	Unchecked	Unchecked										Unchecked	Unchecked	Unchecked	Unchecked	Unchecked	Unchecked	Unchecked	Agree	Agree	Disagree	Agree	No
1775	Yes	Yes	Lebanon	39	Man		Specialist/Consultant									General surgery		Both	8	Urban	Syrian Arab Republic	No	Unchecked	Unchecked	Unchecked	Unchecked	Unchecked	Unchecked										Unchecked	Unchecked	Unchecked	Unchecked	Unchecked	Unchecked	Unchecked	Agree	Agree	Disagree	Disagree	No
581	Yes	Yes	Libya		Man		Specialist/Consultant									Orthopaedic surgery		Urban	30	Urban	Libya	No	Unchecked	Unchecked	Unchecked	Unchecked	Unchecked	Unchecked										Unchecked	Unchecked	Unchecked	Unchecked	Unchecked	Unchecked	Unchecked	Agree	Disagree	Agree	Agree	No
1845	Yes	Yes	Libya	35	Woman		Specialist/Consultant									General surgery		Urban	12	Urban	Libya	Yes	Checked	Checked	Checked	Checked	Checked	Unchecked		Agree	Disagree	Disagree	I don't know/ unsure	Disagree	Agree	Agree	Agree	Checked	Checked	Checked	Checked	Checked	Checked	Checked	Agree	Agree	I don't know/unsure	Agree	Yes
166	Yes	Yes	Libya	49	Man		Resident/Registrar/Trainee	Unchecked	Unchecked	Unchecked				Senior	Libya	General surgery		Urban	18	Urban	Libya	No	Unchecked	Unchecked	Unchecked	Unchecked	Unchecked	Unchecked										Unchecked	Unchecked	Unchecked	Unchecked	Unchecked	Unchecked	Unchecked	Agree	Agree	Agree	Agree	No
2609	Yes	Yes	Libya	42	Man		Specialist/Consultant									General surgery		Urban	15	Urban	Libya	No	Unchecked	Unchecked	Unchecked	Unchecked	Unchecked	Unchecked										Unchecked	Unchecked	Unchecked	Unchecked	Unchecked	Unchecked	Unchecked	Agree	Agree	I don't know/unsure	Agree	No
225	Yes	Yes	Libya	42	Woman		Specialist/Consultant									General surgery		Urban	12	Urban	Libya	Yes	Checked	Checked	Checked	Checked	Unchecked	Unchecked		Agree	Disagree	Agree	Disagree	Disagree	I don't know/ unsure	Disagree	Agree	Checked	Checked	Checked	Checked	Checked	Checked	Checked	Agree	Agree	Agree	Agree	Yes
391	Yes	Yes	Libya	32	Woman		Resident/Registrar/Trainee	Unchecked	Unchecked	Unchecked				Junior	Libya	Ophthalmologic surgery		Urban	4	Both	Libya	Yes	Checked	Unchecked	Unchecked	Unchecked	Unchecked	Unchecked		Agree	Agree	Agree	Agree	Agree	Agree	Agree	Agree	Unchecked	Unchecked	Unchecked	Unchecked	Unchecked	Unchecked	Checked	Disagree	Agree	Agree	Agree	Yes
2663	Yes	Yes	Libya	36	Woman		Specialist/Consultant									General surgery		Urban	12	Urban	Libya	Yes	Checked	Unchecked	Unchecked	Unchecked	Unchecked	Unchecked		Agree	Disagree	I don't know/ unsure	Agree	Agree	Disagree	Disagree	Agree	Unchecked	Checked	Unchecked	Unchecked	Unchecked	Unchecked	Unchecked	Agree	Agree	I don't know/unsure	Agree	No
1428	Yes	Yes	Libya	30	Woman		Resident/Registrar/Trainee	Unchecked	Unchecked	Unchecked				Junior	Libya	Pediatric surgery		N/A - Student		Both	Libya	No	Unchecked	Unchecked	Unchecked	Unchecked	Unchecked	Unchecked										Unchecked	Unchecked	Unchecked	Unchecked	Unchecked	Unchecked	Unchecked	Agree	Agree	Disagree	Agree	No
2604	Yes	Yes	Libya	27	Man		Fellow									Urology		Both	2	Urban		No	Unchecked	Unchecked	Unchecked	Unchecked	Unchecked	Unchecked										Unchecked	Unchecked	Unchecked	Unchecked	Unchecked	Unchecked	Unchecked	Agree	Agree	Agree	Agree	Yes
388	Yes	Yes	Libya	58	Woman		Specialist/Consultant									Obstetrics		Urban	17	Urban	Libya	Yes	Unchecked	Checked	Unchecked	Unchecked	Unchecked	Unchecked		Agree	Agree	Agree	Agree	Agree	Disagree	Agree	Agree	Checked	Unchecked	Unchecked	Unchecked	Checked	Unchecked	Checked	Agree	Agree	Disagree	Agree	No
543	Yes	Yes	Madagascar	65	Man		Specialist/Consultant									Obstetrics		Both	20	Urban	Madagascar	Yes	Unchecked	Unchecked	Checked	Unchecked	Unchecked	Unchecked		Agree	I don't know/ unsure	Agree	Disagree	Disagree	Disagree	Agree	Agree	Checked	Checked	Unchecked	Unchecked	Checked	Unchecked	Checked	Agree	Agree	I don't know/unsure	Disagree	Yes
2696	Yes	Yes	Malaysia	52	Man		Specialist/Consultant									Neurosurgery		Urban	18	Urban	Malaysia	Yes	Checked	Unchecked	Checked	Unchecked	Unchecked	Unchecked		Agree	Disagree	Disagree	Disagree	Disagree	Disagree	Agree	Disagree	Checked	Checked	Checked	Checked	Checked	Checked	Unchecked	Agree	Agree	Disagree	Disagree	No
2697	Yes	Yes	Malaysia	48	Woman		Specialist/Consultant									Orthopaedic surgery		Urban	20	Urban	Malaysia	Yes	Checked	Unchecked	Checked	Checked	Unchecked	Checked	via the charitable NGO - Mercy Malaysia	Agree	Disagree	Agree	Agree	Agree	Disagree	Agree	Agree	Checked	Checked	Checked	Checked	Checked	Checked	Checked	Agree	Agree	Disagree	Disagree	Yes
2728	Yes	Yes	Malaysia	70	Man		Specialist/Consultant									General surgery		Urban	30	Urban	Malaysia	Yes	Unchecked	Checked	Unchecked	Unchecked	Unchecked	Unchecked		Agree	Disagree	I don't know/ unsure	Disagree	Disagree	I don't know/ unsure	Disagree	Disagree	Checked	Checked	Checked	Unchecked	Checked	Unchecked	Checked	Agree	Agree	Disagree	Agree	No
2350	Yes	Yes	Mexico	54	Man		Specialist/Consultant									Anaesthesia/ Critical Care/ Intensivist		Urban	26	Urban		No	Unchecked	Unchecked	Unchecked	Unchecked	Unchecked	Unchecked										Unchecked	Unchecked	Unchecked	Unchecked	Unchecked	Unchecked	Unchecked	Agree	Agree	Agree	Disagree	No
2616	Yes	Yes	Mexico	27	Woman		Resident/Registrar/Trainee	Unchecked	Unchecked	Unchecked				Senior	Mexico	Anaesthesia/ Critical Care/ Intensivist		Urban	3	Urban	Mexico	No	Unchecked	Unchecked	Unchecked	Unchecked	Unchecked	Unchecked										Unchecked	Unchecked	Unchecked	Unchecked	Unchecked	Unchecked	Unchecked	Agree	Agree	I don't know/unsure	I don't know/unsure	No
525	Yes	Yes	Mexico	27	Man		Resident/Registrar/Trainee	Unchecked	Unchecked	Unchecked				Junior	Mexico	Orthopaedic surgery		Urban	1	Urban	Mexico	No	Unchecked	Unchecked	Unchecked	Unchecked	Unchecked	Unchecked										Unchecked	Unchecked	Unchecked	Unchecked	Unchecked	Unchecked	Unchecked	Agree	Agree	Disagree	Agree	No
2632	Yes	Yes	Mexico	28	Man		Resident/Registrar/Trainee	Unchecked	Unchecked	Unchecked				Junior	Mexico	General surgery		Urban	2	Urban	Mexico	No	Unchecked	Unchecked	Unchecked	Unchecked	Unchecked	Unchecked										Unchecked	Unchecked	Unchecked	Unchecked	Unchecked	Unchecked	Unchecked	Agree	Agree	I don't know/unsure	Agree	No
2637	Yes	Yes	Mexico	29	Woman		Resident/Registrar/Trainee	Unchecked	Unchecked	Unchecked				Senior	Mexico	Anaesthesia/ Critical Care/ Intensivist		Rural	1	Urban	Mexico	Yes	Unchecked	Checked	Unchecked	Unchecked	Unchecked	Unchecked		Agree	Disagree	Disagree	Disagree	Disagree	Agree	Agree	Agree	Checked	Checked	Unchecked	Unchecked	Checked	Unchecked	Unchecked	Agree	Agree	Agree	Agree	Yes
2643	Yes	Yes	Mexico	35	Man		Specialist/Consultant									General surgery		Urban	4	Urban	Mexico	No	Unchecked	Unchecked	Unchecked	Unchecked	Unchecked	Unchecked										Unchecked	Unchecked	Unchecked	Unchecked	Unchecked	Unchecked	Unchecked	Agree	Agree	Agree	Agree	No
521	Yes	Yes	Mexico	26	Man		Resident/Registrar/Trainee	Unchecked	Unchecked	Unchecked				Junior	Mexico	Ophthalmologic surgery		Urban	1	Urban	Mexico	Yes	Checked	Unchecked	Checked	Unchecked	Unchecked	Checked	NGO	Disagree	Disagree	Disagree	Disagree	Disagree	Disagree	Agree	Agree	Checked	Checked	Checked	Checked	Checked	Checked	Checked	Disagree	Disagree	Disagree	Agree	No
2582	Yes	Yes	Mexico	46	Man		Specialist/Consultant									Endocrinologic Surgery		Urban	15	Urban	Mexico	No	Unchecked	Unchecked	Unchecked	Unchecked	Unchecked	Unchecked										Unchecked	Unchecked	Unchecked	Unchecked	Unchecked	Unchecked	Unchecked	Agree	Agree	Disagree	Disagree	No
1577	Yes	Yes	Mexico	42	Woman		Specialist/Consultant									General surgery		Urban	14	Urban	Mexico	Yes	Checked	Checked	Checked	Checked	Checked	Unchecked		I don't know/ unsure	I don't know/ unsure	Agree	Agree	Agree	Agree	Agree	Agree	Checked	Checked	Checked	Unchecked	Checked	Checked	Unchecked	Agree	I don't know/unsure	Disagree	Agree	No
2639	Yes	Yes	Mexico	28	Man		Resident/Registrar/Trainee	Unchecked	Unchecked	Unchecked				Senior	Mexico	General surgery		Urban	4	Urban	Mexico	Yes	Checked	Checked	Checked	Unchecked	Unchecked	Unchecked		I don't know/ unsure	I don't know/ unsure	I don't know/ unsure	Agree	Agree	Disagree	I don't know/ unsure	I don't know/ unsure	Checked	Checked	Checked	Unchecked	Checked	Unchecked	Unchecked	I don't know/unsure	Agree	Agree	I don't know/unsure	No
2648	Yes	Yes	Mexico	27	Man		Resident/Registrar/Trainee	Unchecked	Unchecked	Unchecked				Junior	Mexico	Ophthalmologic surgery		Urban	1	Urban	Mexico	Yes	Checked	Unchecked	Unchecked	Unchecked	Unchecked	Unchecked		Disagree	Disagree	I don't know/ unsure	Disagree	Agree	Disagree	Agree	Agree	Checked	Checked	Checked	Unchecked	Unchecked	Unchecked	Checked	I don't know/unsure	Agree	Disagree	Agree	Yes
1723	Yes	Yes	Mexico	28	Man		Resident/Registrar/Trainee	Unchecked	Unchecked	Unchecked				Junior	Mexico	General surgery		Urban	4	Urban	Mexico	No	Unchecked	Unchecked	Unchecked	Unchecked	Unchecked	Unchecked										Unchecked	Unchecked	Unchecked	Unchecked	Unchecked	Unchecked	Unchecked	Agree	I don't know/unsure	I don't know/unsure	Agree	No
2617	Yes	Yes	Mexico	29	Woman		Resident/Registrar/Trainee	Unchecked	Unchecked	Unchecked				Senior	Mexico	Anaesthesia/ Critical Care/ Intensivist		Rural	3	Urban	Mexico	Yes	Checked	Unchecked	Unchecked	Unchecked	Unchecked	Unchecked		Agree	Disagree	Agree	Disagree	Disagree	Agree	Disagree	Agree	Checked	Checked	Checked	Unchecked	Checked	Unchecked	Unchecked	Agree	Agree	Disagree	Agree	No
2015	Yes	Yes	Mexico	27	Woman		Resident/Registrar/Trainee	Unchecked	Unchecked	Unchecked				Junior	Mexico	Anaesthesia/ Critical Care/ Intensivist		Urban	3	Urban	Mexico	Yes	Checked	Checked	Checked	Checked	Unchecked	Unchecked		Agree	Agree	Agree	Agree	Agree	Agree	Agree	Agree	Checked	Checked	Unchecked	Unchecked	Unchecked	Unchecked	Unchecked	Agree	Agree	Agree	Agree	Yes
2722	Yes	Yes	Mexico	48	Man		Specialist/Consultant									General surgery		Urban	19	Urban	Mexico	No	Unchecked	Unchecked	Unchecked	Unchecked	Unchecked	Unchecked										Unchecked	Unchecked	Unchecked	Unchecked	Unchecked	Unchecked	Unchecked	Agree	Agree	Disagree	Disagree	No
1724	Yes	Yes	Mexico	25	Woman		Resident/Registrar/Trainee	Unchecked	Unchecked	Unchecked				Junior	Mexico	General surgery		Urban	4	Urban	Mexico	No	Unchecked	Unchecked	Unchecked	Unchecked	Unchecked	Unchecked										Unchecked	Unchecked	Unchecked	Unchecked	Unchecked	Unchecked	Unchecked	Agree	Disagree	Disagree	Agree	No
980	Yes	Yes	Mexico	27	Man		Resident/Registrar/Trainee	Unchecked	Unchecked	Unchecked				Junior	Mexico	General surgery		Urban	1	Urban	Mexico	No	Unchecked	Unchecked	Unchecked	Unchecked	Unchecked	Unchecked										Unchecked	Unchecked	Unchecked	Unchecked	Unchecked	Unchecked	Unchecked	Agree	Disagree	Disagree	Agree	No
2010	Yes	Yes	Mexico	29	Man		Resident/Registrar/Trainee	Unchecked	Unchecked	Unchecked				Junior	Mexico	Anaesthesia/ Critical Care/ Intensivist		Urban	15	Urban	Mexico	Yes	Checked	Checked	Unchecked	Unchecked	Unchecked	Unchecked		Disagree	Disagree	Agree	Agree	Agree	Disagree	Agree	Disagree	Checked	Checked	Checked	Checked	Checked	Checked	Checked	Agree	Disagree	Disagree	Agree	No
2013	Yes	Yes	Mexico	29	Man		Resident/Registrar/Trainee	Unchecked	Unchecked	Unchecked				Junior	Mexico	Orthopaedic surgery		Urban	4	Urban	Mexico	Yes	Checked	Unchecked	Unchecked	Unchecked	Unchecked	Unchecked		Agree	I don't know/ unsure	I don't know/ unsure	I don't know/ unsure	Agree	Agree	Agree	Agree	Checked	Unchecked	Unchecked	Checked	Checked	Checked	Checked	Agree	Agree	Agree	Agree	Yes
1578	Yes	Yes	Mexico	29	Man		Resident/Registrar/Trainee	Unchecked	Unchecked	Unchecked				Junior	Mexico	General surgery		Urban	2	Both	Mexico	No	Unchecked	Unchecked	Unchecked	Unchecked	Unchecked	Unchecked										Unchecked	Unchecked	Unchecked	Unchecked	Unchecked	Unchecked	Unchecked	Agree	Agree	Disagree	Disagree	No
2012	Yes	Yes	Mexico	28	Man		Resident/Registrar/Trainee	Unchecked	Unchecked	Unchecked				Senior	Mexico	Obstetrics		Urban	2	Urban	Mexico	No	Unchecked	Unchecked	Unchecked	Unchecked	Unchecked	Unchecked										Unchecked	Unchecked	Unchecked	Unchecked	Unchecked	Unchecked	Unchecked	Agree	Agree	Agree	Agree	No
1490	Yes	Yes	Mexico	30	Woman		Fellow									Otolaryngology surgery		Urban	2	Urban	Mexico	No	Unchecked	Unchecked	Unchecked	Unchecked	Unchecked	Unchecked										Unchecked	Unchecked	Unchecked	Unchecked	Unchecked	Unchecked	Unchecked	Agree	I don't know/unsure	I don't know/unsure	I don't know/unsure	Yes
2723	Yes	Yes	Mexico	39	Woman		Specialist/Consultant									General surgery		Urban	10	Urban	Mexico	No	Unchecked	Unchecked	Unchecked	Unchecked	Unchecked	Unchecked										Unchecked	Unchecked	Unchecked	Unchecked	Unchecked	Unchecked	Unchecked	Agree	Agree	Agree	Agree	No
2619	Yes	Yes	Mexico	30	Woman		Resident/Registrar/Trainee	Unchecked	Unchecked	Unchecked				Senior	Mexico	Anaesthesia/ Critical Care/ Intensivist		Urban	3	Both	Mexico	No	Unchecked	Unchecked	Unchecked	Unchecked	Unchecked	Unchecked										Unchecked	Unchecked	Unchecked	Unchecked	Unchecked	Unchecked	Unchecked	Agree	Agree	Disagree	Agree	Yes
2016	Yes	Yes	Mexico	28	Woman		Resident/Registrar/Trainee	Unchecked	Unchecked	Unchecked				Junior	Mexico	Gynecology		Urban	4	Urban	Mexico	No	Unchecked	Unchecked	Unchecked	Unchecked	Unchecked	Unchecked										Unchecked	Unchecked	Unchecked	Unchecked	Unchecked	Unchecked	Unchecked	Agree	Agree	Agree	Agree	Yes
2641	Yes	Yes	Mexico	29	Man		Resident/Registrar/Trainee	Unchecked	Unchecked	Unchecked				Senior	Mexico	Vascular surgery		Urban	3	Urban	Mexico	No	Unchecked	Unchecked	Unchecked	Unchecked	Unchecked	Unchecked										Unchecked	Unchecked	Unchecked	Unchecked	Unchecked	Unchecked	Unchecked	Agree	Disagree	Disagree	Agree	No
2413	Yes	Yes	Mexico	35	Man		Specialist/Consultant									General surgery		Rural	6	Urban	Mexico	Yes	Checked	Unchecked	Unchecked	Unchecked	Unchecked	Unchecked		Disagree	Agree	Disagree	Disagree	Agree	Disagree	Disagree	Disagree	Checked	Checked	Checked	Unchecked	Checked	Checked	Unchecked	Agree	Agree	Disagree	Agree	No
2627	Yes	Yes	Mexico	35	Man		Specialist/Consultant									Plastic surgery		Urban	2	Urban	Mexico	No	Unchecked	Unchecked	Unchecked	Unchecked	Unchecked	Unchecked										Unchecked	Unchecked	Unchecked	Unchecked	Unchecked	Unchecked	Unchecked	Agree	Agree	Disagree	Agree	No
1987	Yes	Yes	Mexico	28	Man		Resident/Registrar/Trainee	Unchecked	Unchecked	Unchecked				Junior	Mexico	General surgery		Urban	4	Urban	Mexico	No	Unchecked	Unchecked	Unchecked	Unchecked	Unchecked	Unchecked										Unchecked	Unchecked	Unchecked	Unchecked	Unchecked	Unchecked	Unchecked	Agree	Disagree	Disagree	Agree	No
2642	Yes	Yes	Mexico	28	Woman		Resident/Registrar/Trainee	Unchecked	Unchecked	Unchecked				Senior	Mexico	General surgery		Urban	3	Urban	Mexico	No	Unchecked	Unchecked	Unchecked	Unchecked	Unchecked	Unchecked										Unchecked	Unchecked	Unchecked	Unchecked	Unchecked	Unchecked	Unchecked	Agree	Disagree	Disagree	Disagree	No
1997	Yes	Yes	Mexico	28	Man		Resident/Registrar/Trainee	Unchecked	Unchecked	Unchecked				Junior	Mexico	General surgery		Urban	20	Urban	Mexico	No	Unchecked	Unchecked	Unchecked	Unchecked	Unchecked	Unchecked										Unchecked	Unchecked	Unchecked	Unchecked	Unchecked	Unchecked	Unchecked	Agree	Agree	Disagree	Agree	No
1722	Yes	Yes	Mexico	26	Man		Resident/Registrar/Trainee	Unchecked	Unchecked	Unchecked				Senior	Mexico	Neurosurgery		Urban	1	Urban	Mexico	No	Unchecked	Unchecked	Unchecked	Unchecked	Unchecked	Unchecked										Unchecked	Unchecked	Unchecked	Unchecked	Unchecked	Unchecked	Unchecked	Agree	I don't know/unsure	Agree	I don't know/unsure	No
2014	Yes	Yes	Mexico	28	Man		Resident/Registrar/Trainee	Unchecked	Unchecked	Unchecked				Junior	Mexico	Orthopaedic surgery		Urban	1	Urban	Mexico	Yes	Unchecked	Unchecked	Unchecked	Checked	Unchecked	Unchecked		Agree	Disagree	Agree	Disagree	Agree	Agree	Disagree	Disagree	Checked	Unchecked	Checked	Unchecked	Checked	Checked	Unchecked	Agree	Disagree	Disagree	Agree	No
2874	Yes	Yes	Mexico	32	Man		Resident/Registrar/Trainee	Unchecked	Unchecked	Unchecked				Senior	Mexico	Neurosurgery		Urban		Urban	Mexico	No	Unchecked	Unchecked	Unchecked	Unchecked	Unchecked	Unchecked										Unchecked	Unchecked	Unchecked	Unchecked	Unchecked	Unchecked	Unchecked	Agree	I don't know/unsure	I don't know/unsure	I don't know/unsure	No
2011	Yes	Yes	Mexico	27	Woman		Resident/Registrar/Trainee	Unchecked	Unchecked	Unchecked				Junior	Mexico	Orthopaedic surgery		Both	4	Both	Mexico	No	Unchecked	Unchecked	Unchecked	Unchecked	Unchecked	Unchecked										Unchecked	Unchecked	Unchecked	Unchecked	Unchecked	Unchecked	Unchecked	Agree	Agree	Disagree	Agree	No
2724	Yes	Yes	Mexico	32	Woman		Specialist/Consultant									Anaesthesia/ Critical Care/ Intensivist		Urban	5	Urban	Mexico	No	Unchecked	Unchecked	Unchecked	Unchecked	Unchecked	Unchecked										Unchecked	Unchecked	Unchecked	Unchecked	Unchecked	Unchecked	Unchecked	Agree	Agree	Disagree	Disagree	No
1721	Yes	Yes	Mexico	26	Man		Resident/Registrar/Trainee	Unchecked	Unchecked	Unchecked				Senior	Mexico	General surgery		Urban	7	Urban		No	Unchecked	Unchecked	Unchecked	Unchecked	Unchecked	Unchecked										Unchecked	Unchecked	Unchecked	Unchecked	Unchecked	Unchecked	Unchecked	Agree	Agree	Agree	Agree	No
2633	Yes	Yes	Mexico	34	Man		Specialist/Consultant									Obstetrics		Rural	3	Urban	Mexico	Yes	Unchecked	Checked	Unchecked	Unchecked	Unchecked	Unchecked		Agree	Agree	Agree	Disagree	Agree	Disagree	Agree	Disagree	Checked	Checked	Unchecked	Unchecked	Checked	Checked	Unchecked	Agree	Agree	Agree	Disagree	No
2709	Yes	Yes	Mexico	28	Man		Resident/Registrar/Trainee	Unchecked	Unchecked	Unchecked				Junior	Mexico	Orthopaedic surgery		Both	3	Both	Mexico	No	Unchecked	Unchecked	Unchecked	Unchecked	Unchecked	Unchecked										Unchecked	Unchecked	Unchecked	Unchecked	Unchecked	Unchecked	Unchecked	Agree	Agree	Disagree	Disagree	No
2418	Yes	Yes	Mexico	52	Man		Specialist/Consultant									Anaesthesia/ Critical Care/ Intensivist		Urban	20	Urban	Mexico	No	Unchecked	Unchecked	Unchecked	Unchecked	Unchecked	Unchecked										Unchecked	Unchecked	Unchecked	Unchecked	Unchecked	Unchecked	Unchecked	Agree	Disagree	Disagree	Disagree	No
2352	Yes	Yes	Mexico	40	Man		Specialist/Consultant									General surgery		Urban	5	Urban	Mexico	No	Unchecked	Unchecked	Unchecked	Unchecked	Unchecked	Unchecked										Unchecked	Unchecked	Unchecked	Unchecked	Unchecked	Unchecked	Unchecked	Agree	Agree	Disagree	Disagree	No
2172	Yes	Yes	Mexico	36	Man		Specialist/Consultant									General surgery		Urban	3	Urban	Mexico	Yes	Checked	Unchecked	Unchecked	Unchecked	Unchecked	Unchecked		Disagree	Disagree	Disagree	Agree	Disagree	Disagree	Agree	Disagree	Checked	Unchecked	Unchecked	Checked	Checked	Checked	Unchecked	Agree	Agree	Disagree	Agree	No
2668	Yes	Yes	Mexico	23	Man		Resident/Registrar/Trainee	Unchecked	Unchecked	Unchecked				Junior	Mexico	General surgery		Urban	.25	Urban	Mexico	No	Unchecked	Unchecked	Unchecked	Unchecked	Unchecked	Unchecked										Unchecked	Unchecked	Unchecked	Unchecked	Unchecked	Unchecked	Unchecked	Agree	Agree	Disagree	Agree	No
686	Yes	Yes	Mongolia	27	Man		Fellow									General surgery		Urban		Both	Korea Rep.	No	Unchecked	Unchecked	Unchecked	Unchecked	Unchecked	Unchecked										Unchecked	Unchecked	Unchecked	Unchecked	Unchecked	Unchecked	Unchecked	Agree	Agree	Agree	Agree	No
685	Yes	Yes	Mongolia	26	Man		Fellow									Cardiothoracic surgery		Urban	3	Urban	Mongolia	No	Unchecked	Unchecked	Unchecked	Unchecked	Unchecked	Unchecked										Unchecked	Unchecked	Unchecked	Unchecked	Unchecked	Unchecked	Unchecked	Agree	I don't know/unsure	I don't know/unsure	Agree	No
687	Yes	Yes	Mongolia	28	Man		Specialist/Consultant									Vascular surgery		Urban	2	Urban	Russian Federation	Yes	Unchecked	Checked	Checked	Unchecked	Unchecked	Unchecked		Agree	Disagree	Agree	Agree	Agree	Agree	Agree	Agree	Checked	Checked	Checked	Unchecked	Unchecked	Checked	Unchecked	Agree	Agree	Agree	Agree	No
1548	Yes	Yes	Morocco	29	Man		Resident/Registrar/Trainee	Unchecked	Unchecked	Unchecked				Junior	Morocco	General surgery		Urban		Urban		Yes	Checked	Unchecked	Unchecked	Unchecked	Unchecked	Unchecked		Agree	Agree	Agree	Agree	Agree	Agree	Agree	Agree	Checked	Unchecked	Unchecked	Unchecked	Unchecked	Unchecked	Unchecked	Agree	Agree	Agree	Agree	No
1479	Yes	Yes	Morocco	28	Man		Resident/Registrar/Trainee	Unchecked	Unchecked	Unchecked				Junior	Morocco	Urology		Urban		Urban		No	Unchecked	Unchecked	Unchecked	Unchecked	Unchecked	Unchecked										Unchecked	Unchecked	Unchecked	Unchecked	Unchecked	Unchecked	Unchecked	Agree	Agree	Agree	Disagree	Yes
881	Yes	Yes	Namibia	38	Man		Resident/Registrar/Trainee	Unchecked	Unchecked	Unchecked				Senior	Namibia	General surgery		Rural	8	Urban	Zimbabwe	Yes	Checked	Unchecked	Unchecked	Unchecked	Unchecked	Unchecked		Agree	Agree	Agree	Agree	Agree	Disagree	Agree	Disagree	Checked	Checked	Checked	Checked	Checked	Checked	Checked	Agree	Agree	Agree	Agree	No
1375	Yes	Yes	Namibia	62	Man		Specialist/Consultant									General surgery		Both	11	Urban	Germany	Yes	Unchecked	Unchecked	Checked	Unchecked	Unchecked	Unchecked		Agree	Disagree	Agree	Disagree	Agree	Disagree	Agree	Agree	Checked	Checked	Unchecked	Checked	Checked	Checked	Checked	Agree	Agree	Disagree	Agree	No
1708	Yes	Yes	Nepal	64	Man		Specialist/Consultant									Plastic surgery		Both	30	Rural	Nepal	Yes	Unchecked	Unchecked	Checked	Unchecked	Unchecked	Unchecked		Agree	Agree	Disagree	Disagree	Disagree	Disagree	Disagree	Disagree	Checked	Checked	Checked	Checked	Checked	Checked	Checked	Agree	Agree	Disagree	Disagree	Yes
633	Yes	Yes	Nicaragua	27	Man		Resident/Registrar/Trainee	Unchecked	Unchecked	Unchecked				Junior	Guatemala	Ophthalmologic surgery		Both	3	Urban	Nicaragua	No	Unchecked	Unchecked	Unchecked	Unchecked	Unchecked	Unchecked										Unchecked	Unchecked	Unchecked	Unchecked	Unchecked	Unchecked	Unchecked	Agree	Agree	Disagree	Agree	No
2117	Yes	Yes	Nigeria	25	Man		Resident/Registrar/Trainee	Unchecked	Unchecked	Unchecked				Junior	Nigeria	Plastic surgery		Urban	1	Urban		No	Unchecked	Unchecked	Unchecked	Unchecked	Unchecked	Unchecked										Unchecked	Unchecked	Unchecked	Unchecked	Unchecked	Unchecked	Unchecked	Agree	I don't know/unsure	Disagree	Agree	No
2858	Yes	Yes	Nigeria	37	Man		Resident/Registrar/Trainee	Unchecked	Unchecked	Unchecked				Senior	Nigeria	Cardiothoracic surgery		Urban	4	Urban	Nigeria	No	Unchecked	Unchecked	Unchecked	Unchecked	Unchecked	Unchecked										Unchecked	Unchecked	Unchecked	Unchecked	Unchecked	Unchecked	Unchecked	Agree	Agree	Disagree	Agree	No
2784	Yes	Yes	Nigeria	40	Man		Resident/Registrar/Trainee	Unchecked	Unchecked	Unchecked				Junior	Nigeria	Pediatric surgery		Urban	5	Urban	Nigeria	No	Unchecked	Unchecked	Unchecked	Unchecked	Unchecked	Unchecked										Unchecked	Unchecked	Unchecked	Unchecked	Unchecked	Unchecked	Unchecked	Agree	Disagree	Agree	Agree	No
2778	Yes	Yes	Nigeria	34	Man		Resident/Registrar/Trainee	Unchecked	Unchecked	Unchecked				Junior	Nigeria	General surgery		Urban	4	Urban	Nigeria	No	Unchecked	Unchecked	Unchecked	Unchecked	Unchecked	Unchecked										Unchecked	Unchecked	Unchecked	Unchecked	Unchecked	Unchecked	Unchecked	I don't know/unsure	I don't know/unsure	Disagree	I don't know/unsure	No
1128	Yes	Yes	Pakistan	31	Man		Resident/Registrar/Trainee	Unchecked	Unchecked	Unchecked				Senior	Pakistan	Otolaryngology surgery		Urban	5	Rural	Pakistan	Yes	Checked	Unchecked	Checked	Checked	Unchecked	Unchecked		I don't know/ unsure	Disagree	Disagree	Disagree	Disagree	Disagree	Agree	Disagree	Checked	Checked	Checked	Unchecked	Checked	Unchecked	Unchecked	Agree	Disagree	Disagree	Agree	Yes
1142	Yes	Yes	Pakistan	32	Woman		Resident/Registrar/Trainee	Unchecked	Unchecked	Unchecked				Junior	Pakistan	Obstetrics		Urban	1	Urban	Pakistan	Yes	Unchecked	Checked	Checked	Checked	Unchecked	Unchecked		Disagree	I don't know/ unsure	Disagree	Agree	Agree	Disagree	Agree	I don't know/ unsure	Checked	Checked	Checked	Unchecked	Checked	Unchecked	Checked	Agree	Disagree	Disagree	Agree	No
1096	Yes	Yes	Pakistan	30	Woman		Resident/Registrar/Trainee	Unchecked	Unchecked	Unchecked				Senior	Pakistan	General surgery		Urban	5	Urban	Pakistan	Yes	Unchecked	Unchecked	Checked	Unchecked	Unchecked	Unchecked		Disagree	Disagree	Agree	Disagree	Disagree	Disagree	Disagree	Agree	Checked	Checked	Unchecked	Unchecked	Checked	Unchecked	Unchecked	Agree	I don't know/unsure	I don't know/unsure	I don't know/unsure	Yes
1145	Yes	Yes	Pakistan	28	Woman		Resident/Registrar/Trainee	Unchecked	Unchecked	Unchecked				Junior	Pakistan	Urology		Urban	2	Urban	Pakistan	Yes	Unchecked	Unchecked	Checked	Unchecked	Unchecked	Unchecked		I don't know/ unsure	Disagree	I don't know/ unsure	Disagree	Agree	Agree	Agree	Disagree	Unchecked	Checked	Unchecked	Unchecked	Unchecked	Unchecked	Unchecked	I don't know/unsure	Agree	Agree	Agree	Yes
1127	Yes	Yes	Philippines	27	Woman		Resident/Registrar/Trainee	Unchecked	Unchecked	Unchecked				Junior	Philippines	Gynecology		Urban	2	Both	Philippines	No	Unchecked	Unchecked	Unchecked	Unchecked	Unchecked	Unchecked										Unchecked	Unchecked	Unchecked	Unchecked	Unchecked	Unchecked	Unchecked	Agree	Disagree	Disagree	Agree	Yes
2586	Yes	Yes	Russian Federation	58	Man		Specialist/Consultant									General surgery		Urban		Urban	Russian Federation	No	Unchecked	Unchecked	Unchecked	Unchecked	Unchecked	Unchecked										Unchecked	Unchecked	Unchecked	Unchecked	Unchecked	Unchecked	Unchecked	Agree	I don't know/unsure	Disagree	Agree	No
2114	Yes	Yes	Russian Federation	32	Non-binary		Specialist/Consultant									Plastic surgery		Urban	10	Rural	Afghanistan	No	Unchecked	Unchecked	Unchecked	Unchecked	Unchecked	Unchecked										Unchecked	Unchecked	Unchecked	Unchecked	Unchecked	Unchecked	Unchecked	I don't know/unsure	I don't know/unsure	I don't know/unsure	I don't know/unsure	No
2824	Yes	Yes	Rwanda	34	Man		Specialist/Consultant									General surgery		Both	9	Both	Rwanda	Yes	Checked	Unchecked	Checked	Checked	Unchecked	Unchecked		Agree	I don't know/ unsure	Disagree	Disagree	Agree	Disagree	Agree	Agree	Checked	Checked	Checked	Checked	Checked	Checked	Checked	Agree	Agree	Agree	Disagree	Yes
2835	Yes	Yes	Rwanda	32	Man		Resident/Registrar/Trainee	Unchecked	Unchecked	Unchecked				Senior	Rwanda	Orthopaedic surgery		Urban	5	Both	Rwanda	Yes	Checked	Unchecked	Unchecked	Unchecked	Unchecked	Unchecked		Agree	Agree	Agree	Disagree	Agree	Disagree	Disagree	Disagree	Checked	Checked	Checked	Checked	Checked	Checked	Checked	Agree	Agree	Agree	Disagree	Yes
2818	Yes	Yes	Rwanda	41	Man		Specialist/Consultant									General surgery		Rural	5	Both	Rwanda	Yes	Checked	Unchecked	Checked	Checked	Unchecked	Unchecked		Agree	Disagree	Agree	Agree	Disagree	Disagree	Agree	Agree	Checked	Checked	Checked	Checked	Checked	Checked	Unchecked	Agree	Agree	Agree	Agree	No
2562	Yes	Yes	Rwanda	31	Man		Resident/Registrar/Trainee	Unchecked	Unchecked	Unchecked				Junior	Rwanda	Orthopaedic surgery		Both		Rural		Yes	Unchecked	Unchecked	Checked	Unchecked	Unchecked	Unchecked		Agree	Disagree	Agree	Disagree	Disagree	I don't know/ unsure	Disagree	Agree	Unchecked	Unchecked	Unchecked	Checked	Checked	Unchecked	Unchecked	Agree	Agree	Agree	Agree	Yes
2271	Yes	Yes	Serbia	27	Man		Resident/Registrar/Trainee	Unchecked	Unchecked	Unchecked				Junior	Serbia	Orthopaedic surgery		Urban	4	Urban	Serbia	No	Unchecked	Unchecked	Unchecked	Unchecked	Unchecked	Unchecked										Unchecked	Unchecked	Unchecked	Unchecked	Unchecked	Unchecked	Unchecked	I don't know/unsure	I don't know/unsure	I don't know/unsure	I don't know/unsure	Yes
2325	Yes	Yes	Serbia	64	Man		Specialist/Consultant									Neurosurgery		Urban	38	Rural	Serbia	No	Unchecked	Unchecked	Unchecked	Unchecked	Unchecked	Unchecked										Unchecked	Unchecked	Unchecked	Unchecked	Unchecked	Unchecked	Unchecked	Agree	Agree	I don't know/unsure	Disagree	No
2268	Yes	Yes	Serbia	26	Man		Resident/Registrar/Trainee	Unchecked	Unchecked	Unchecked				Junior	Serbia	General surgery		Urban	1	Urban	Serbia	Yes	Unchecked	Unchecked	Unchecked	Unchecked	Unchecked	Checked	Internet	Agree	Disagree	I don't know/ unsure	Agree	Agree	Disagree	Disagree	Disagree	Checked	Checked	Checked	Unchecked	Checked	Checked	Checked	Agree	Agree	Disagree	Agree	No
2275	Yes	Yes	Serbia	30	Prefer not to answer		Resident/Registrar/Trainee	Unchecked	Unchecked	Unchecked				Junior	Serbia	Urology		Urban	2	Urban	Serbia	No	Unchecked	Unchecked	Unchecked	Unchecked	Unchecked	Unchecked										Unchecked	Unchecked	Unchecked	Unchecked	Unchecked	Unchecked	Unchecked	Agree	I don't know/unsure	I don't know/unsure	Agree	No
2102	Yes	Yes	Serbia	52	Woman		Specialist/Consultant									Gynecology		Urban	26	Urban	Serbia	Yes	Unchecked	Unchecked	Unchecked	Checked	Unchecked	Unchecked		I don't know/ unsure	Disagree	Agree	Agree	Agree	I don't know/ unsure	Agree	Agree	Checked	Checked	Unchecked	Unchecked	Checked	Checked	Unchecked	Agree	I don't know/unsure	I don't know/unsure	Disagree	No
2273	Yes	Yes	Serbia	26	Woman		Resident/Registrar/Trainee	Unchecked	Unchecked	Unchecked				Junior	Serbia	Gynecology		Urban	1	Urban	Serbia	No	Unchecked	Unchecked	Unchecked	Unchecked	Unchecked	Unchecked										Unchecked	Unchecked	Unchecked	Unchecked	Unchecked	Unchecked	Unchecked	Agree	Disagree	Disagree	Agree	No
2447	Yes	Yes	Serbia	36	Man		Specialist/Consultant									Neurosurgery		Urban	10	Rural	Serbia	No	Unchecked	Unchecked	Unchecked	Unchecked	Unchecked	Unchecked										Unchecked	Unchecked	Unchecked	Unchecked	Unchecked	Unchecked	Unchecked	Agree	Agree	I don't know/unsure	Agree	No
2258	Yes	Yes	Serbia	26	Man		Resident/Registrar/Trainee	Unchecked	Unchecked	Unchecked				Junior	Serbia	Plastic surgery		Urban	1	Both	Serbia	No	Unchecked	Unchecked	Unchecked	Unchecked	Unchecked	Unchecked										Unchecked	Unchecked	Unchecked	Unchecked	Unchecked	Unchecked	Unchecked	Agree	Agree	Disagree	Agree	No
2315	Yes	Yes	Serbia	27	Woman		Resident/Registrar/Trainee	Unchecked	Unchecked	Unchecked				Junior	Serbia	General surgery		Urban	1	Urban	Serbia	Yes	Checked	Unchecked	Unchecked	Unchecked	Unchecked	Unchecked		I don't know/ unsure	I don't know/ unsure	I don't know/ unsure	Disagree	I don't know/ unsure	I don't know/ unsure	I don't know/ unsure	I don't know/ unsure	Unchecked	Checked	Unchecked	Unchecked	Unchecked	Unchecked	Unchecked	I don't know/unsure	I don't know/unsure	I don't know/unsure	I don't know/unsure	No
2227	Yes	Yes	Serbia	26	Man		Resident/Registrar/Trainee	Unchecked	Unchecked	Unchecked				Junior	Serbia	Urology		Urban		Urban	Serbia	No	Unchecked	Unchecked	Unchecked	Unchecked	Unchecked	Unchecked										Unchecked	Unchecked	Unchecked	Unchecked	Unchecked	Unchecked	Unchecked	Agree	Agree	I don't know/unsure	Agree	No
2322	Yes	Yes	Serbia	45	Man		Specialist/Consultant									Orthopaedic surgery		Both	12	Rural	Serbia	No	Unchecked	Unchecked	Unchecked	Unchecked	Unchecked	Unchecked										Unchecked	Unchecked	Unchecked	Unchecked	Unchecked	Unchecked	Unchecked	Agree	Agree	Disagree	I don't know/unsure	No
2267	Yes	Yes	Serbia	28	Woman		Resident/Registrar/Trainee	Unchecked	Unchecked	Unchecked				Junior	Serbia	Anaesthesia/ Critical Care/ Intensivist		Urban	1.5	Urban	Serbia	Yes	Checked	Unchecked	Checked	Checked	Unchecked	Unchecked		Agree	Disagree	I don't know/ unsure	Agree	I don't know/ unsure	Disagree	I don't know/ unsure	Agree	Unchecked	Checked	Checked	Unchecked	Unchecked	Unchecked	Unchecked	Agree	Agree	Disagree	Agree	No
2672	Yes	Yes	Serbia	51	Woman		Specialist/Consultant									Gynecology		Urban	25	Urban	Bosnia and Herzegovina	No	Unchecked	Unchecked	Unchecked	Unchecked	Unchecked	Unchecked										Unchecked	Unchecked	Unchecked	Unchecked	Unchecked	Unchecked	Unchecked	Agree	Agree	I don't know/unsure	Disagree	No
2251	Yes	Yes	Serbia	26	Woman		Fellow									Gynecology		Rural	.5	Both	Serbia	No	Unchecked	Unchecked	Unchecked	Unchecked	Unchecked	Unchecked										Unchecked	Unchecked	Unchecked	Unchecked	Unchecked	Unchecked	Unchecked	Agree	Disagree	Disagree	Agree	No
2499	Yes	Yes	Serbia	29	Man		Resident/Registrar/Trainee	Unchecked	Unchecked	Unchecked				Junior	Serbia	Orthopaedic surgery		Urban	2	Urban	Serbia	No	Unchecked	Unchecked	Unchecked	Unchecked	Unchecked	Unchecked										Unchecked	Unchecked	Unchecked	Unchecked	Unchecked	Unchecked	Unchecked	Agree	Agree	I don't know/unsure	Agree	No
2335	Yes	Yes	Serbia	28	Man		Resident/Registrar/Trainee	Unchecked	Unchecked	Unchecked				Junior	Serbia	General surgery		Urban	2	Urban	Serbia	Yes	Unchecked	Unchecked	Unchecked	Checked	Unchecked	Unchecked		Agree	Disagree	I don't know/ unsure	Agree	I don't know/ unsure	Disagree	Agree	Agree	Unchecked	Unchecked	Unchecked	Unchecked	Checked	Unchecked	Unchecked	I don't know/unsure	Agree	Disagree	Agree	No
428	Yes	Yes	South Africa	38	Man		Specialist/Consultant									Anaesthesia/ Critical Care/ Intensivist		Urban		Rural		Yes	Checked	Unchecked	Unchecked	Unchecked	Unchecked	Unchecked		Agree	Disagree	Disagree	Disagree	Disagree	Agree	Agree	Agree	Checked	Checked	Checked	Checked	Checked	Checked	Checked	Agree	Agree	Disagree	Agree	Yes
477	Yes	Yes	South Africa	39	Woman		Specialist/Consultant									Obstetrics		Urban	6	Rural	Libya	No	Unchecked	Unchecked	Unchecked	Unchecked	Unchecked	Unchecked										Unchecked	Unchecked	Unchecked	Unchecked	Unchecked	Unchecked	Unchecked	Agree	Agree	Agree	Agree	No
422	Yes	Yes	South Africa	40	Man		Specialist/Consultant									Anaesthesia/ Critical Care/ Intensivist		Both	11	Urban	Libya	No	Unchecked	Unchecked	Unchecked	Unchecked	Unchecked	Unchecked										Unchecked	Unchecked	Unchecked	Unchecked	Unchecked	Unchecked	Unchecked	Agree	I don't know/unsure	I don't know/unsure	Agree	No
1822	Yes	Yes	Syrian Arab Republic	42	Woman		Specialist/Consultant									Plastic surgery		N/A - Student		Urban		No	Unchecked	Unchecked	Unchecked	Unchecked	Unchecked	Unchecked										Unchecked	Unchecked	Unchecked	Unchecked	Unchecked	Unchecked	Unchecked	I don't know/unsure	I don't know/unsure	I don't know/unsure	I don't know/unsure	No
1950	Yes	Yes	Syrian Arab Republic	45	Woman		Specialist/Consultant									Plastic surgery		Urban	12	Urban	Syrian Arab Republic	Yes	Unchecked	Unchecked	Checked	Unchecked	Unchecked	Unchecked		Agree	I don't know/ unsure	Agree	Disagree	Disagree	I don't know/ unsure	Agree	Agree	Checked	Checked	Checked	Checked	Checked	Unchecked	Unchecked	Agree	Agree	Disagree	Agree	No
1862	Yes	Yes	Syrian Arab Republic	30	Man		Resident/Registrar/Trainee	Unchecked	Unchecked	Unchecked				Senior	Syrian Arab Republic	Vascular surgery		Urban	6	Urban		No	Unchecked	Unchecked	Unchecked	Unchecked	Unchecked	Unchecked										Unchecked	Unchecked	Unchecked	Unchecked	Unchecked	Unchecked	Unchecked	Agree	Agree	I don't know/unsure	Agree	No
1789	Yes	Yes	Syrian Arab Republic	37	Man		Specialist/Consultant									Gynecology		Both		Rural	Syrian Arab Republic	No	Unchecked	Unchecked	Unchecked	Unchecked	Unchecked	Unchecked										Unchecked	Unchecked	Unchecked	Unchecked	Unchecked	Unchecked	Unchecked	Agree	I don't know/unsure	Disagree	Disagree	No
1854	Yes	Yes	Syrian Arab Republic	52	Man		Specialist/Consultant									Obstetrics		Urban	18	Urban	Syrian Arab Republic	No	Unchecked	Unchecked	Unchecked	Unchecked	Unchecked	Unchecked										Unchecked	Unchecked	Unchecked	Unchecked	Unchecked	Unchecked	Unchecked	Agree	Agree	Agree	Agree	No
1973	Yes	Yes	Syrian Arab Republic	24	Woman		Resident/Registrar/Trainee	Unchecked	Unchecked	Unchecked				Junior	Syrian Arab Republic	General surgery		Urban	0	Rural		No	Unchecked	Unchecked	Unchecked	Unchecked	Unchecked	Unchecked										Unchecked	Unchecked	Unchecked	Unchecked	Unchecked	Unchecked	Unchecked	Agree	Disagree	Disagree	I don't know/unsure	No
1784	Yes	Yes	Syrian Arab Republic	52	Man		Specialist/Consultant									Pediatric surgery		Both	22	Both	Syrian Arab Republic	No	Unchecked	Unchecked	Unchecked	Unchecked	Unchecked	Unchecked										Unchecked	Unchecked	Unchecked	Unchecked	Unchecked	Unchecked	Unchecked	Agree	Agree	Agree	Agree	No
1817	Yes	Yes	Syrian Arab Republic	50	Man		Specialist/Consultant									General surgery		Rural	20	Rural	Syrian Arab Republic	No	Unchecked	Unchecked	Unchecked	Unchecked	Unchecked	Unchecked										Unchecked	Unchecked	Unchecked	Unchecked	Unchecked	Unchecked	Unchecked	Agree	Agree	Agree	Agree	No
1779	Yes	Yes	Syrian Arab Republic	34	Man		Specialist/Consultant									General surgery		Urban	10	Both	Syrian Arab Republic	No	Unchecked	Unchecked	Unchecked	Unchecked	Unchecked	Unchecked										Unchecked	Unchecked	Unchecked	Unchecked	Unchecked	Unchecked	Unchecked	Agree	Agree	I don't know/unsure	Agree	Yes
1773	Yes	Yes	Syrian Arab Republic	55	Man		Specialist/Consultant									Cardiothoracic surgery		Urban	18	Urban		No	Unchecked	Unchecked	Unchecked	Unchecked	Unchecked	Unchecked										Unchecked	Unchecked	Unchecked	Unchecked	Unchecked	Unchecked	Unchecked	I don't know/unsure	Agree	Disagree	Agree	No
1780	Yes	Yes	Syrian Arab Republic	30	Man		Fellow									Ophthalmologic surgery		Both	4	Both	Syrian Arab Republic	No	Unchecked	Unchecked	Unchecked	Unchecked	Unchecked	Unchecked										Unchecked	Unchecked	Unchecked	Unchecked	Unchecked	Unchecked	Unchecked	Agree	Disagree	Disagree	Agree	No
2123	Yes	Yes	Syrian Arab Republic	26	Man		Resident/Registrar/Trainee	Unchecked	Unchecked	Unchecked				Junior	Syrian Arab Republic	Cardiothoracic surgery		Urban	1	Rural	Syrian Arab Republic	No	Unchecked	Unchecked	Unchecked	Unchecked	Unchecked	Unchecked										Unchecked	Unchecked	Unchecked	Unchecked	Unchecked	Unchecked	Unchecked	Agree	I don't know/unsure	Agree	Agree	No
1895	Yes	Yes	Syrian Arab Republic	42	Woman		Specialist/Consultant									Obstetrics		Both	13	Urban	Syrian Arab Republic	No	Unchecked	Unchecked	Unchecked	Unchecked	Unchecked	Unchecked										Unchecked	Unchecked	Unchecked	Unchecked	Unchecked	Unchecked	Unchecked	Agree	Agree	Agree	Agree	No
1955	Yes	Yes	Syrian Arab Republic	25	Prefer not to answer		Resident/Registrar/Trainee	Unchecked	Unchecked	Unchecked				Junior	Syrian Arab Republic	Orthopaedic surgery		Urban	1	Urban	Syrian Arab Republic	No	Unchecked	Unchecked	Unchecked	Unchecked	Unchecked	Unchecked										Unchecked	Unchecked	Unchecked	Unchecked	Unchecked	Unchecked	Unchecked	I don't know/unsure	I don't know/unsure	Disagree	Agree	No
83	Yes	Yes	Tanzania	28	Woman		Fellow									Plastic surgery		Rural	1	Both	Tanzania	Yes	Unchecked	Unchecked	Unchecked	Checked	Unchecked	Unchecked		Agree	Agree	I don't know/ unsure	Agree	I don't know/ unsure	I don't know/ unsure	Agree	Agree	Checked	Checked	Unchecked	Checked	Checked	Checked	Checked	Agree	Agree	Disagree	Disagree	No
90	Yes	Yes	Tanzania	29	Man		Resident/Registrar/Trainee	Unchecked	Unchecked	Unchecked				Junior	Ukraine	Ophthalmologic surgery		Rural	1	Urban	Zimbabwe	No	Unchecked	Unchecked	Unchecked	Unchecked	Unchecked	Unchecked										Unchecked	Unchecked	Unchecked	Unchecked	Unchecked	Unchecked	Unchecked	Agree	Agree	Agree	Agree	No
991	Yes	Yes	Tanzania	35	Man		Resident/Registrar/Trainee	Unchecked	Unchecked	Unchecked				Senior	Tanzania	General surgery		Urban	10	Rural	Tanzania	Yes	Checked	Unchecked	Unchecked	Unchecked	Unchecked	Unchecked		Agree	Agree	Agree	Agree	Agree	Agree	Agree	Agree	Checked	Checked	Checked	Checked	Checked	Checked	Checked	Agree	Agree	Agree	Agree	Yes
210	Yes	Yes	Tanzania	29	Man		Resident/Registrar/Trainee	Unchecked	Unchecked	Unchecked				Junior	Tanzania	Urology		Urban	1	Urban	Tanzania	No	Unchecked	Unchecked	Unchecked	Unchecked	Unchecked	Unchecked										Unchecked	Unchecked	Unchecked	Unchecked	Unchecked	Unchecked	Unchecked	Agree	Agree	Disagree	Agree	No
89	Yes	Yes	Tanzania	32	Man		Medical Graduate (not started post-graduate training)	Unchecked	Checked	Checked	Yes	Tanzania	More than 2			General surgery		Urban	2	Rural	Tanzania	No	Unchecked	Unchecked	Unchecked	Unchecked	Unchecked	Unchecked										Unchecked	Unchecked	Unchecked	Unchecked	Unchecked	Unchecked	Unchecked	Agree	Agree	Disagree	Agree	No
1918	Yes	Yes	Thailand	32	Man		Specialist/Consultant									General surgery		Rural	1	Rural		No	Unchecked	Unchecked	Unchecked	Unchecked	Unchecked	Unchecked										Unchecked	Unchecked	Unchecked	Unchecked	Unchecked	Unchecked	Unchecked	Agree	Agree	Agree	Disagree	Yes
1921	Yes	Yes	Thailand	49	Man		Specialist/Consultant									General surgery		Urban	20	Urban		Yes	Checked	Unchecked	Unchecked	Unchecked	Unchecked	Unchecked		Agree	Agree	Agree	Agree	Agree	Agree	Agree	Agree	Unchecked	Checked	Unchecked	Unchecked	Unchecked	Unchecked	Unchecked	Agree	Agree	Agree	Agree	Yes
988	Yes	Yes	Uganda	24	Man		Medical Graduate (not started post-graduate training)	Unchecked	Checked	Unchecked	Yes	Uganda	More than 2			General surgery		Rural	2	Rural	Uganda	No	Unchecked	Unchecked	Unchecked	Unchecked	Unchecked	Unchecked										Unchecked	Unchecked	Unchecked	Unchecked	Unchecked	Unchecked	Unchecked	Agree	Agree	Agree	Disagree	No
628	Yes	Yes	Vanuatu	35	Man		Resident/Registrar/Trainee	Unchecked	Unchecked	Unchecked				Junior	Cuba			Rural	4	Urban	Vanuatu	No	Unchecked	Unchecked	Unchecked	Unchecked	Unchecked	Unchecked										Unchecked	Unchecked	Unchecked	Unchecked	Unchecked	Unchecked	Unchecked	Agree	I don't know/unsure	I don't know/unsure	Agree	No
631	Yes	Yes	Vanuatu	32	Man		Resident/Registrar/Trainee	Unchecked	Unchecked	Unchecked				Junior	Vanuatu	General surgery		Urban	1	Both		No	Unchecked	Unchecked	Unchecked	Unchecked	Unchecked	Unchecked										Unchecked	Unchecked	Unchecked	Unchecked	Unchecked	Unchecked	Unchecked	Agree	Agree	Agree	Agree	No
629	Yes	Yes	Vanuatu	43	Man		Specialist/Consultant									General surgery		Both	7	Both	Vanuatu	Yes	Checked	Unchecked	Checked	Unchecked	Unchecked	Checked	Directly involved in collaboration	Agree	Disagree	Agree	Disagree	Agree	Disagree	Agree	Agree	Checked	Checked	Checked	Checked	Checked	Checked	Checked	Agree	Agree	Disagree	Agree	Yes
1958	Yes	Yes	Venezuela, RB	36	Man		Specialist/Consultant									General surgery		Urban	3	Urban	Venezuela RB	Yes	Checked	Unchecked	Unchecked	Unchecked	Unchecked	Unchecked		Agree	Agree	Agree	Agree	Agree	Agree	Agree	Agree	Unchecked	Unchecked	Unchecked	Checked	Unchecked	Unchecked	Unchecked	Agree	Agree	Agree	Agree	Yes
2588	Yes	Yes	Zambia	41	Man		Specialist/Consultant									General surgery		Urban	13	Urban	Zambia	Yes	Checked	Unchecked	Checked	Checked	Unchecked	Unchecked		I don't know/ unsure	Disagree	Disagree	Agree	Agree	Disagree	Agree	Disagree	Checked	Checked	Checked	Checked	Checked	Checked	Checked	Agree	Agree	Disagree	I don't know/unsure	Yes
2587	Yes	Yes	Zambia	45	Man		Resident/Registrar/Trainee	Unchecked	Unchecked	Unchecked				Senior	Zambia	General surgery		Rural		Urban		No	Unchecked	Unchecked	Unchecked	Unchecked	Unchecked	Unchecked										Unchecked	Unchecked	Unchecked	Unchecked	Unchecked	Unchecked	Unchecked	Agree	Agree	Agree	Agree	No
2594	Yes	Yes	Zambia	34	Man		Resident/Registrar/Trainee	Unchecked	Unchecked	Unchecked				Senior	Zambia	General surgery		Both	5	Both	Zambia	Yes	Checked	Unchecked	Unchecked	Unchecked	Unchecked	Unchecked		Agree	Agree	Agree	Disagree	Disagree	I don't know/ unsure	Agree	Disagree	Checked	Checked	Checked	Checked	Checked	Checked	Checked	Agree	Agree	Disagree	Agree	No
2576	Yes	Yes	Zambia	26	Man		Resident/Registrar/Trainee	Unchecked	Unchecked	Unchecked				Junior	Zambia	General surgery		Urban	4	Both	India	No	Unchecked	Unchecked	Unchecked	Unchecked	Unchecked	Unchecked										Unchecked	Unchecked	Unchecked	Unchecked	Unchecked	Unchecked	Unchecked	Agree	I don't know/unsure	I don't know/unsure	Agree	No
2593	Yes	Yes	Zambia	43	Man		Resident/Registrar/Trainee	Unchecked	Unchecked	Unchecked				Junior	Zambia	General surgery		Both	7	Urban	Zambia	Yes	Unchecked	Unchecked	Unchecked	Checked	Unchecked	Unchecked		Agree	Disagree	Disagree	Disagree	Disagree	Agree	Disagree	Disagree	Checked	Checked	Checked	Checked	Checked	Checked	Checked	Agree	Agree	Disagree	Disagree	No
2579	Yes	Yes	Zambia	42	Woman		Resident/Registrar/Trainee	Unchecked	Unchecked	Unchecked				Senior	Zambia	General surgery		Urban	5	Both	Zambia	Yes	Checked	Unchecked	Unchecked	Unchecked	Unchecked	Unchecked		Agree	Disagree	I don't know/ unsure	Disagree	Disagree	Disagree	Agree	I don't know/ unsure	Checked	Checked	Checked	Checked	Checked	Checked	Checked	Agree	Agree	Agree	Disagree	No
2577	Yes	Yes	Zambia	38	Man		Specialist/Consultant									Pediatric surgery		Urban	7	Urban	Zambia	Yes	Checked	Checked	Checked	Unchecked	Unchecked	Unchecked		I don't know/ unsure	I don't know/ unsure	Disagree	Disagree	Disagree	Disagree	Agree	Disagree	Checked	Checked	Checked	Checked	Checked	Checked	Checked	Agree	Agree	Agree	Disagree	No
2583	Yes	Yes	Zambia	45	Man		Resident/Registrar/Trainee	Unchecked	Unchecked	Unchecked				Senior	Zambia	Obstetrics		Urban	6	Urban	Zambia	Yes	Checked	Checked	Checked	Checked	Unchecked	Unchecked		Agree	Agree	Disagree	Agree	Disagree	Disagree	Disagree	Agree	Checked	Checked	Checked	Unchecked	Checked	Checked	Checked	Agree	Agree	Disagree	Disagree	No
2578	Yes	Yes	Zambia	36	Man		Resident/Registrar/Trainee	Unchecked	Unchecked	Unchecked				Junior	Zambia	Orthopaedic surgery		Urban	3	Urban	Zambia	No	Unchecked	Unchecked	Unchecked	Unchecked	Unchecked	Unchecked										Unchecked	Unchecked	Unchecked	Unchecked	Unchecked	Unchecked	Unchecked	Agree	Disagree	Disagree	Agree	No
2575	Yes	Yes	Zambia	32	Woman		Resident/Registrar/Trainee	Unchecked	Unchecked	Unchecked				Junior	Zambia	Pediatric surgery		Urban	3	Urban	Zambia	Yes	Checked	Unchecked	Checked	Unchecked	Checked	Unchecked		Disagree	I don't know/ unsure	Disagree	Agree	Agree	Disagree	Agree	Agree	Checked	Checked	Checked	Checked	Checked	Checked	Checked	Agree	I don't know/unsure	Agree	Agree	No
2716	Yes	Yes	Zambia	34	Man		Resident/Registrar/Trainee	Unchecked	Unchecked	Unchecked				Senior	Zambia	General surgery		Both	6	Both	Zambia	Yes	Checked	Checked	Checked	Checked	Unchecked	Unchecked		I don't know/ unsure	Agree	I don't know/ unsure	Agree	Agree	Disagree	Agree	Agree	Checked	Checked	Checked	Checked	Checked	Checked	Checked	Agree	Agree	Disagree	Agree	Yes
2589	Yes	Yes	Zambia	36	Man		Resident/Registrar/Trainee	Unchecked	Unchecked	Unchecked				Junior	Zambia	Pediatric surgery		Urban	2	Both	Zambia	Yes	Unchecked	Unchecked	Checked	Unchecked	Unchecked	Unchecked		Agree	I don't know/ unsure	Agree	I don't know/ unsure	Disagree	I don't know/ unsure	Disagree	I don't know/ unsure	Checked	Checked	Checked	Checked	Checked	Checked	Checked	Agree	Agree	Disagree	Agree	No
292	Yes	Yes	Zimbabwe	57	Woman		Specialist/Consultant									Anaesthesia/ Critical Care/ Intensivist		Urban	25	Both	Zimbabwe	Yes	Unchecked	Unchecked	Checked	Unchecked	Unchecked	Unchecked		I don't know/ unsure	Disagree	Agree	Disagree	Disagree	Disagree	Agree	Disagree	Checked	Checked	Checked	Checked	Checked	Checked	Checked	Agree	Agree	Disagree	Agree	Yes
[truncated: 88 more columns]
